# Supplementary material for: (E)-4-[(4-Nitro­phen­yl)diazen­yl]phenyl anthracene-9-carboxyl­ate
Source: Acta Crystallogr Sect E Struct Rep Online. 2008 Nov 8;64(Pt 12):o2258. doi: 10.1107/S1600536808034958 (PMC2959833; doi:10.1107/S1600536808034958)
Supplement: Supplementary file 1 [file e-64-o2258-sup1.cif]

##############################################################################
###                                                                        ###
###        Electronic paper (Acta Crystallographica Section E)             ###
###                                                                        ###
##############################################################################
#                                                                            #
# This CIF contains the data in a paper accepted for publication in Acta     #
# Crystallographica Section E. It conforms to the requirements of Notes      #
# for Authors for Section E, and has been peer reviewed under the auspices   #
# of the IUCr Commission on Journals.                                        #
#                                                                            #
# Full details of the Crystallographic Information File format               #
# are given in the paper "The Crystallographic Information File (CIF):       #
# a New Standard Archive File for Crystallography" by S. R. Hall, F. H.      #
# Allen and I. D. Brown [Acta Cryst. (1991), A47, 655-685].                  #
#                                                                            #
# The current version of the core CIF dictionary is obtainable from          #
# ftp://ftp.iucr.org/pub/cif_core.dic. The current version number is 2.4.    #
#                                                                            #
# Software is freely available for graphical display of the structure(s) in  #
# this CIF.  For information consult the CIF home page http://www.iucr.org/  #
# cif/home.html                                                              #
#                                                                            #
# This file may be used for bona fide research purposes within the           #
# scientific community so long as proper attribution is given to the journal # 
# article from which it was obtained.                                        #
#                                                                            #
##############################################################################
                                             
data_I
_audit_creation_method     SHELXL-97
_chemical_name_systematic
;
(<i>E</i>)-4-[(4-Nitrophenyl)diazenyl]phenyl anthracene-9-carboxylate
;
_chemical_name_common     NPAP-anthracene
_chemical_formula_moiety     'C27 H17 N3 O4'
_chemical_formula_sum     'C27 H17 N3 O4'
_chemical_formula_iupac     'C27 H17 N3 O4'
_chemical_formula_weight     447.44
_chemical_melting_point     ?
_symmetry_cell_setting     monoclinic
_symmetry_space_group_name_H-M     'P 21/c'
_symmetry_space_group_name_Hall     '-P 2ybc'
loop_
    _symmetry_equiv_pos_as_xyz
    'x, y, z'
    '-x, y+1/2, -z+1/2'
    '-x, -y, -z'
    'x, -y-1/2, z-1/2'
_cell_length_a     13.525(2)
_cell_length_b     8.6011(14)
_cell_length_c     18.956(3)
_cell_angle_alpha     90.00
_cell_angle_beta     109.322(3)
_cell_angle_gamma     90.00
_cell_volume     2080.9(6)
_cell_formula_units_Z     4
_cell_measurement_reflns_used     100
_cell_measurement_theta_min     1.6
_cell_measurement_theta_max     25.00
_cell_measurement_temperature     173(2)
_exptl_crystal_description     plate
_exptl_crystal_colour     red
_exptl_crystal_size_max     0.20
_exptl_crystal_size_mid     0.18
_exptl_crystal_size_min     0.05
_exptl_crystal_density_diffrn     1.428
_exptl_crystal_density_meas     ?
_exptl_crystal_density_method     'not measured'
_exptl_crystal_F_000     928
_exptl_absorpt_coefficient_mu     0.098
_exptl_absorpt_correction_type     multi-scan
_exptl_absorpt_process_details     '(SADABS; Sheldrick, 1999)'
_exptl_absorpt_correction_T_min     0.980
_exptl_absorpt_correction_T_max     0.995
_exptl_special_details
;
;
_diffrn_ambient_temperature     173(2)
_diffrn_radiation_type     MoK\a
_diffrn_radiation_wavelength     0.71073
_diffrn_radiation_source     'fine-focus sealed tube'
_diffrn_radiation_monochromator     graphite
_diffrn_measurement_device_type     'Bruker SMART CCD area-detector'
_diffrn_measurement_method     '\f and \w'
_diffrn_detector_area_resol_mean     0
_diffrn_reflns_number     14511
_diffrn_reflns_av_R_equivalents     0.0376
_diffrn_reflns_av_sigmaI/netI     0.0356
_diffrn_reflns_theta_min     1.60
_diffrn_reflns_theta_max     25.00
_diffrn_reflns_theta_full     25.00
_diffrn_measured_fraction_theta_max     1.000
_diffrn_measured_fraction_theta_full     1.000
_diffrn_reflns_limit_h_min     -16
_diffrn_reflns_limit_h_max     16
_diffrn_reflns_limit_k_min     -10
_diffrn_reflns_limit_k_max     10
_diffrn_reflns_limit_l_min     -21
_diffrn_reflns_limit_l_max     22
_diffrn_standards_number     0
_diffrn_standards_interval_count     .
_diffrn_standards_interval_time     .
_diffrn_standards_decay_%     ?
_refine_special_details
;
Refinement of <i>F</i>^2^ against ALL reflections. The weighted <i>R</i>-factor
<i>wR</i> and goodness of fit <i>S</i> are based on <i>F</i>^2^, conventional
<i>R</i>-factors <i>R</i> are based on <i>F</i>, with <i>F</i> set to zero for
negative <i>F</i>^2^. The threshold expression of <i>F</i>^2^ >
\s(<i>F</i>^2^) is used only for calculating <i>R</i>-factors(gt) <i>etc</i>.
and is not relevant to the choice of reflections for refinement.
<i>R</i>-factors based on <i>F</i>^2^ are statistically about twice as large
as those based on <i>F</i>, and <i>R</i>- factors based on ALL data will be
even larger.
;
_reflns_number_total     3665
_reflns_number_gt     2752
_reflns_threshold_expression     I>2\s(I)
_refine_ls_structure_factor_coef     Fsqd
_refine_ls_matrix_type     full
_refine_ls_R_factor_all     0.0636
_refine_ls_R_factor_gt     0.0425
_refine_ls_wR_factor_gt     0.0895
_refine_ls_wR_factor_ref     0.0998
_refine_ls_goodness_of_fit_ref     1.031
_refine_ls_restrained_S_all     1.031
_refine_ls_number_reflns     3665
_refine_ls_number_parameters     307
_refine_ls_number_restraints     0
_refine_ls_hydrogen_treatment     constr
_refine_ls_weighting_scheme     calc
_refine_ls_weighting_details
         'calc w=1/[\s^2^(Fo^2^)+(0.0388P)^2^+0.7361P] where P=(Fo^2^+2Fc^2^)/3'
_atom_sites_solution_hydrogens     geom
_atom_sites_solution_primary     direct
_atom_sites_solution_secondary     difmap
_refine_ls_shift/su_max     0.001
_refine_ls_shift/su_mean     0.000
_refine_diff_density_max     0.392
_refine_diff_density_min     -0.162
_refine_ls_extinction_method     none
_refine_ls_extinction_coef     ?
loop_
    _atom_type_symbol
    _atom_type_description
    _atom_type_scat_dispersion_real
    _atom_type_scat_dispersion_imag
    _atom_type_scat_source
    'C' 'C' 0.0033 0.0016
                         'International Tables Vol C Tables 4.2.6.8 and 6.1.1.4'
    'H' 'H' 0.0000 0.0000
                         'International Tables Vol C Tables 4.2.6.8 and 6.1.1.4'
    'N' 'N' 0.0061 0.0033
                         'International Tables Vol C Tables 4.2.6.8 and 6.1.1.4'
    'O' 'O' 0.0106 0.0060
                         'International Tables Vol C Tables 4.2.6.8 and 6.1.1.4'
_computing_data_collection     'SMART (Bruker, 2001)'
_computing_cell_refinement     'SMART (Bruker, 2001)'
_computing_data_reduction     'SAINT-Plus (Bruker, 2001)'
_computing_structure_solution     'SHELXTL (Sheldrick, 2008)'
_computing_structure_refinement     'SHELXTL (Sheldrick, 2008)'
_computing_molecular_graphics     'XSHELL (Bruker, 2001)'
_computing_publication_material     'SHELXTL (Sheldrick, 2008)'
loop_
    _atom_site_type_symbol
    _atom_site_label
    _atom_site_fract_x
    _atom_site_fract_y
    _atom_site_fract_z
    _atom_site_U_iso_or_equiv
    _atom_site_adp_type
    _atom_site_calc_flag
    _atom_site_refinement_flags
    _atom_site_occupancy
    _atom_site_disorder_assembly
    _atom_site_disorder_group
    N N1 0.69229(14) 1.52655(19) 0.65761(9) 0.0352(4) Uani d . 1 . .
    N N2 0.44775(13) 1.12430(19) 0.43308(9) 0.0350(4) Uani d . 1 . .
    N N3 0.48826(13) 1.08369(18) 0.38663(9) 0.0333(4) Uani d . 1 . .
    O O1 0.78660(13) 1.5368(2) 0.66951(9) 0.0581(5) Uani d . 1 . .
    O O2 0.64573(13) 1.60250(18) 0.69126(8) 0.0486(4) Uani d . 1 . .
    O O3 0.26778(10) 0.69438(15) 0.15211(7) 0.0304(3) Uani d . 1 . .
    O O4 0.10043(11) 0.77469(17) 0.12517(8) 0.0416(4) Uani d . 1 . .
    C C1 0.63159(15) 1.4180(2) 0.59981(10) 0.0272(4) Uani d . 1 . .
    C C2 0.52768(15) 1.3952(2) 0.59086(11) 0.0322(5) Uani d . 1 . .
    H H2 0.4957 1.4476 0.6218 0.039 Uiso calc R 1 . .
    C C3 0.47087(16) 1.2945(2) 0.53590(11) 0.0334(5) Uani d . 1 . .
    H H3 0.3993 1.2749 0.5295 0.040 Uiso calc R 1 . .
    C C4 0.51755(15) 1.2218(2) 0.49006(10) 0.0289(5) Uani d . 1 . .
    C C5 0.62352(16) 1.2433(2) 0.50109(11) 0.0307(5) Uani d . 1 . .
    H H5 0.6556 1.1907 0.4703 0.037 Uiso calc R 1 . .
    C C6 0.68173(16) 1.3411(2) 0.55702(11) 0.0304(5) Uani d . 1 . .
    H H6 0.7545 1.3555 0.5660 0.037 Uiso calc R 1 . .
    C C7 0.42162(15) 0.9862(2) 0.32817(10) 0.0298(5) Uani d . 1 . .
    C C8 0.31857(16) 0.9475(2) 0.31890(11) 0.0326(5) Uani d . 1 . .
    H H8 0.2860 0.9874 0.3524 0.039 Uiso calc R 1 . .
    C C9 0.26266(16) 0.8502(2) 0.26061(11) 0.0316(5) Uani d . 1 . .
    H H9 0.1924 0.8218 0.2543 0.038 Uiso calc R 1 . .
    C C10 0.31210(15) 0.7960(2) 0.21211(10) 0.0273(4) Uani d . 1 . .
    C C11 0.41510(15) 0.8342(2) 0.22141(11) 0.0296(5) Uani d . 1 . .
    H H11 0.4480 0.7949 0.1879 0.036 Uiso calc R 1 . .
    C C12 0.46943(16) 0.9293(2) 0.27953(11) 0.0318(5) Uani d . 1 . .
    H H12 0.5401 0.9560 0.2862 0.038 Uiso calc R 1 . .
    C C13 0.16358(15) 0.6938(2) 0.11132(11) 0.0281(4) Uani d . 1 . .
    C C14 0.14418(14) 0.5854(2) 0.04656(10) 0.0258(4) Uani d . 1 . .
    C C15 0.09289(14) 0.6443(2) -0.02570(11) 0.0265(4) Uani d . 1 . .
    C C16 0.05487(14) 0.8006(2) -0.04087(12) 0.0313(5) Uani d . 1 . .
    H H16 0.0626 0.8699 -0.0004 0.038 Uiso calc R 1 . .
    C C17 0.00814(16) 0.8515(2) -0.11171(12) 0.0383(5) Uani d . 1 . .
    H H17 -0.0159 0.9559 -0.1201 0.046 Uiso calc R 1 . .
    C C18 -0.00531(17) 0.7513(3) -0.17329(12) 0.0426(6) Uani d . 1 . .
    H H18 -0.0391 0.7882 -0.2227 0.051 Uiso calc R 1 . .
    C C19 0.02967(16) 0.6035(2) -0.16205(12) 0.0381(5) Uani d . 1 . .
    H H19 0.0206 0.5375 -0.2039 0.046 Uiso calc R 1 . .
    C C20 0.07981(14) 0.5446(2) -0.08895(11) 0.0287(5) Uani d . 1 . .
    C C21 0.11527(14) 0.3921(2) -0.07705(11) 0.0296(5) Uani d . 1 . .
    H H21 0.1070 0.3269 -0.1191 0.036 Uiso calc R 1 . .
    C C22 0.16242(14) 0.3316(2) -0.00585(11) 0.0256(4) Uani d . 1 . .
    C C23 0.19358(15) 0.1725(2) 0.00493(12) 0.0309(5) Uani d . 1 . .
    H H23 0.1821 0.1069 -0.0373 0.037 Uiso calc R 1 . .
    C C24 0.23912(15) 0.1134(2) 0.07422(12) 0.0345(5) Uani d . 1 . .
    H H24 0.2597 0.0073 0.0803 0.041 Uiso calc R 1 . .
    C C25 0.25608(15) 0.2095(2) 0.13743(12) 0.0339(5) Uani d . 1 . .
    H H25 0.2886 0.1677 0.1860 0.041 Uiso calc R 1 . .
    C C26 0.22641(15) 0.3615(2) 0.12975(11) 0.0312(5) Uani d . 1 . .
    H H26 0.2376 0.4236 0.1732 0.037 Uiso calc R 1 . .
    C C27 0.17899(14) 0.4293(2) 0.05797(11) 0.0260(4) Uani d . 1 . .
loop_
    _atom_site_aniso_label
    _atom_site_aniso_U_11
    _atom_site_aniso_U_22
    _atom_site_aniso_U_33
    _atom_site_aniso_U_12
    _atom_site_aniso_U_13
    _atom_site_aniso_U_23
    N1 0.0431(11) 0.0312(10) 0.0275(10) -0.0035(8) 0.0066(8) -0.0032(8)
    N2 0.0409(10) 0.0305(10) 0.0359(10) 0.0027(8) 0.0158(9) 0.0012(8)
    N3 0.0388(10) 0.0277(9) 0.0353(10) 0.0021(8) 0.0148(9) 0.0029(8)
    O1 0.0400(10) 0.0717(12) 0.0571(11) -0.0170(9) 0.0088(8) -0.0273(9)
    O2 0.0602(11) 0.0453(9) 0.0393(9) 0.0034(8) 0.0155(8) -0.0165(8)
    O3 0.0253(7) 0.0304(8) 0.0328(8) -0.0026(6) 0.0060(6) -0.0102(6)
    O4 0.0307(8) 0.0404(9) 0.0486(9) 0.0042(7) 0.0062(7) -0.0176(7)
    C1 0.0340(11) 0.0229(10) 0.0210(10) -0.0012(8) 0.0040(9) 0.0008(8)
    C2 0.0352(12) 0.0302(11) 0.0306(11) 0.0052(9) 0.0102(9) -0.0003(9)
    C3 0.0295(11) 0.0335(11) 0.0348(12) -0.0004(9) 0.0074(9) 0.0016(9)
    C4 0.0348(12) 0.0224(10) 0.0241(10) -0.0027(9) 0.0023(9) 0.0017(8)
    C5 0.0401(12) 0.0276(11) 0.0263(11) 0.0024(9) 0.0135(9) -0.0016(9)
    C6 0.0308(11) 0.0299(11) 0.0309(11) -0.0023(9) 0.0106(9) 0.0009(9)
    C7 0.0351(12) 0.0226(10) 0.0253(11) -0.0047(9) 0.0013(9) 0.0003(8)
    C8 0.0467(13) 0.0280(11) 0.0246(11) 0.0042(9) 0.0137(10) 0.0006(9)
    C9 0.0327(12) 0.0317(11) 0.0296(11) -0.0027(9) 0.0094(9) -0.0003(9)
    C10 0.0343(11) 0.0202(10) 0.0236(10) -0.0005(8) 0.0045(9) -0.0015(8)
    C11 0.0316(11) 0.0270(10) 0.0282(11) -0.0010(9) 0.0071(9) -0.0018(9)
    C12 0.0314(11) 0.0301(11) 0.0303(11) -0.0035(9) 0.0056(9) -0.0022(9)
    C13 0.0271(11) 0.0222(10) 0.0337(11) -0.0021(8) 0.0083(9) -0.0007(9)
    C14 0.0212(10) 0.0246(10) 0.0304(11) -0.0045(8) 0.0069(8) -0.0032(8)
    C15 0.0202(10) 0.0244(10) 0.0343(11) -0.0031(8) 0.0083(9) -0.0007(9)
    C16 0.0266(11) 0.0249(10) 0.0408(13) -0.0026(8) 0.0091(9) -0.0020(9)
    C17 0.0350(12) 0.0281(11) 0.0482(14) 0.0031(9) 0.0092(11) 0.0068(10)
    C18 0.0461(14) 0.0416(13) 0.0358(13) 0.0042(11) 0.0076(11) 0.0094(10)
    C19 0.0422(13) 0.0392(13) 0.0316(12) 0.0006(10) 0.0105(10) -0.0004(10)
    C20 0.0256(10) 0.0289(11) 0.0318(11) -0.0015(8) 0.0097(9) -0.0010(9)
    C21 0.0295(11) 0.0299(11) 0.0301(11) -0.0036(9) 0.0108(9) -0.0062(9)
    C22 0.0213(10) 0.0237(10) 0.0319(11) -0.0034(8) 0.0091(9) -0.0039(8)
    C23 0.0319(11) 0.0251(10) 0.0378(12) -0.0008(9) 0.0142(10) -0.0050(9)
    C24 0.0336(12) 0.0227(10) 0.0466(14) -0.0001(9) 0.0123(10) 0.0022(10)
    C25 0.0313(11) 0.0308(11) 0.0353(12) -0.0014(9) 0.0053(9) 0.0056(9)
    C26 0.0319(11) 0.0280(11) 0.0314(12) -0.0040(9) 0.0071(9) -0.0009(9)
    C27 0.0209(10) 0.0248(10) 0.0316(11) -0.0044(8) 0.0078(8) -0.0019(8)
_geom_special_details
;
All e.s.d.'s, except the e.s.d. in the dihedral angle between two least-square
(l.s.) planes, are estimated using the full covariance matrix. The cell
e.s.d.'s are taken into account individually in the estimation of e.s.d.'s in
distances, angles and torsion angles; correlations between e.s.d.'s in cell
parameters are only used when they are defined by crystal symmetry. An
approximate (isotropic) treatment of cell e.s.d.'s is used for estimating
e.s.d.'s involving l.s. planes.
;
loop_
    _geom_bond_atom_site_label_1
    _geom_bond_atom_site_label_2
    _geom_bond_site_symmetry_2
    _geom_bond_distance
    _geom_bond_publ_flag
    N1 O1 . 1.223(2) ?
    N1 O2 . 1.223(2) ?
    N1 C1 . 1.467(2) ?
    N2 N3 . 1.231(2) ?
    N2 C4 . 1.445(2) ?
    N3 C7 . 1.443(2) ?
    O3 C13 . 1.365(2) ?
    O3 C10 . 1.402(2) ?
    O4 C13 . 1.196(2) ?
    C1 C2 . 1.373(3) ?
    C1 C6 . 1.385(3) ?
    C2 C3 . 1.377(3) ?
    C2 H2 . 0.9500 ?
    C3 C4 . 1.381(3) ?
    C3 H3 . 0.9500 ?
    C4 C5 . 1.391(3) ?
    C5 C6 . 1.378(3) ?
    C5 H5 . 0.9500 ?
    C6 H6 . 0.9500 ?
    C7 C12 . 1.379(3) ?
    C7 C8 . 1.387(3) ?
    C8 C9 . 1.393(3) ?
    C8 H8 . 0.9500 ?
    C9 C10 . 1.384(3) ?
    C9 H9 . 0.9500 ?
    C10 C11 . 1.385(3) ?
    C11 C12 . 1.374(3) ?
    C11 H11 . 0.9500 ?
    C12 H12 . 0.9500 ?
    C13 C14 . 1.494(3) ?
    C14 C15 . 1.409(3) ?
    C14 C27 . 1.416(3) ?
    C15 C16 . 1.434(3) ?
    C15 C20 . 1.437(3) ?
    C16 C17 . 1.354(3) ?
    C16 H16 . 0.9500 ?
    C17 C18 . 1.413(3) ?
    C17 H17 . 0.9500 ?
    C18 C19 . 1.349(3) ?
    C18 H18 . 0.9500 ?
    C19 C20 . 1.420(3) ?
    C19 H19 . 0.9500 ?
    C20 C21 . 1.389(3) ?
    C21 C22 . 1.389(3) ?
    C21 H21 . 0.9500 ?
    C22 C23 . 1.426(3) ?
    C22 C27 . 1.429(3) ?
    C23 C24 . 1.352(3) ?
    C23 H23 . 0.9500 ?
    C24 C25 . 1.411(3) ?
    C24 H24 . 0.9500 ?
    C25 C26 . 1.361(3) ?
    C25 H25 . 0.9500 ?
    C26 C27 . 1.423(3) ?
    C26 H26 . 0.9500 ?
loop_
    _geom_angle_atom_site_label_1
    _geom_angle_atom_site_label_2
    _geom_angle_atom_site_label_3
    _geom_angle_site_symmetry_1
    _geom_angle_site_symmetry_3
    _geom_angle
    _geom_angle_publ_flag
    O1 N1 O2 . . 123.42(18) ?
    O1 N1 C1 . . 118.41(17) ?
    O2 N1 C1 . . 118.17(18) ?
    N3 N2 C4 . . 111.35(17) ?
    N2 N3 C7 . . 113.66(17) ?
    C13 O3 C10 . . 123.10(14) ?
    C2 C1 C6 . . 122.62(18) ?
    C2 C1 N1 . . 118.71(17) ?
    C6 C1 N1 . . 118.67(17) ?
    C1 C2 C3 . . 118.39(19) ?
    C1 C2 H2 . . 120.8 ?
    C3 C2 H2 . . 120.8 ?
    C2 C3 C4 . . 120.25(19) ?
    C2 C3 H3 . . 119.9 ?
    C4 C3 H3 . . 119.9 ?
    C3 C4 C5 . . 120.56(18) ?
    C3 C4 N2 . . 114.30(17) ?
    C5 C4 N2 . . 125.14(18) ?
    C6 C5 C4 . . 119.65(18) ?
    C6 C5 H5 . . 120.2 ?
    C4 C5 H5 . . 120.2 ?
    C5 C6 C1 . . 118.43(18) ?
    C5 C6 H6 . . 120.8 ?
    C1 C6 H6 . . 120.8 ?
    C12 C7 C8 . . 120.27(18) ?
    C12 C7 N3 . . 114.06(17) ?
    C8 C7 N3 . . 125.67(18) ?
    C7 C8 C9 . . 120.27(18) ?
    C7 C8 H8 . . 119.9 ?
    C9 C8 H8 . . 119.9 ?
    C10 C9 C8 . . 118.32(19) ?
    C10 C9 H9 . . 120.8 ?
    C8 C9 H9 . . 120.8 ?
    C9 C10 C11 . . 121.49(18) ?
    C9 C10 O3 . . 125.30(17) ?
    C11 C10 O3 . . 113.16(16) ?
    C12 C11 C10 . . 119.47(18) ?
    C12 C11 H11 . . 120.3 ?
    C10 C11 H11 . . 120.3 ?
    C11 C12 C7 . . 120.18(19) ?
    C11 C12 H12 . . 119.9 ?
    C7 C12 H12 . . 119.9 ?
    O4 C13 O3 . . 123.49(17) ?
    O4 C13 C14 . . 126.81(18) ?
    O3 C13 C14 . . 109.61(15) ?
    C15 C14 C27 . . 121.42(17) ?
    C15 C14 C13 . . 118.08(16) ?
    C27 C14 C13 . . 120.48(17) ?
    C14 C15 C16 . . 124.09(18) ?
    C14 C15 C20 . . 118.80(17) ?
    C16 C15 C20 . . 117.09(17) ?
    C17 C16 C15 . . 121.37(19) ?
    C17 C16 H16 . . 119.3 ?
    C15 C16 H16 . . 119.3 ?
    C16 C17 C18 . . 120.84(19) ?
    C16 C17 H17 . . 119.6 ?
    C18 C17 H17 . . 119.6 ?
    C19 C18 C17 . . 120.1(2) ?
    C19 C18 H18 . . 119.9 ?
    C17 C18 H18 . . 119.9 ?
    C18 C19 C20 . . 121.3(2) ?
    C18 C19 H19 . . 119.3 ?
    C20 C19 H19 . . 119.3 ?
    C21 C20 C19 . . 121.55(18) ?
    C21 C20 C15 . . 119.19(18) ?
    C19 C20 C15 . . 119.26(18) ?
    C22 C21 C20 . . 122.30(18) ?
    C22 C21 H21 . . 118.8 ?
    C20 C21 H21 . . 118.8 ?
    C21 C22 C23 . . 121.17(17) ?
    C21 C22 C27 . . 119.68(17) ?
    C23 C22 C27 . . 119.15(18) ?
    C24 C23 C22 . . 121.19(19) ?
    C24 C23 H23 . . 119.4 ?
    C22 C23 H23 . . 119.4 ?
    C23 C24 C25 . . 119.90(19) ?
    C23 C24 H24 . . 120.0 ?
    C25 C24 H24 . . 120.0 ?
    C26 C25 C24 . . 120.85(19) ?
    C26 C25 H25 . . 119.6 ?
    C24 C25 H25 . . 119.6 ?
    C25 C26 C27 . . 121.29(19) ?
    C25 C26 H26 . . 119.4 ?
    C27 C26 H26 . . 119.4 ?
    C14 C27 C26 . . 123.82(17) ?
    C14 C27 C22 . . 118.54(17) ?
    C26 C27 C22 . . 117.60(17) ?
loop_
    _geom_hbond_atom_site_label_D
    _geom_hbond_atom_site_label_H
    _geom_hbond_atom_site_label_A
    _geom_hbond_site_symmetry_A
    _geom_hbond_distance_DH
    _geom_hbond_distance_HA
    _geom_hbond_distance_DA
    _geom_hbond_angle_DHA
    C26 H26 O2 3_676 0.95 2.54 3.273(3) 134
    C17 H17 O4 3_575 0.95 2.57 3.509(3) 169
data_global
_journal_date_recd_electronic     2008-10-24
_journal_date_accepted     2008-10-27
_journal_name_full     'Acta Crystallographica, Section E'
_journal_year     2008
_journal_volume     64
_journal_issue     12
_journal_page_first     o2258
_journal_page_last     o2258
_journal_paper_category     QO
_journal_coeditor_code     HB2827
_publ_contact_author_name     'Mark A. Rodriguez'
_publ_contact_author_address
;
PO Box 5800
MS 1411
Sandia National Laboratories
Albuquerque, New Mexico  87185-1411  USA
;
_publ_contact_author_email     'marodri@sandia.gov'
_publ_contact_author_fax     '1-505-844-9781'
_publ_contact_author_phone     '1-505-844-3583'
_publ_section_title
;
(<i>E</i>)-4-[(4-Nitrophenyl)diazenyl]phenyl anthracene-9-carboxylate
;
loop_
    _publ_author_name
    _publ_author_address
    'Rodriguez, Mark A.'
;
PO Box 5800
MS 1411
Sandia National Laboratories
Albuquerque, New Mexico 87185
USA
;
    'Nichol, Jessica L.'
;
Department of Chemistry
Indiana University of Pennsylvania
Indiana, Pennsylvania 15705
USA
;
    'Zifer, Thomas'
;
PO Box 969
MS 9403
Sandia National Laboratories
Livermore, California 94551
USA
;
    'Vance, Andrew L.'
;
PO Box 969
MS 9403
Sandia National Laboratories
Livermore, California 94551
USA
;
    'Wong, Bryan M.'
;
PO Box 969
MS 9403
Sandia National Laboratories
Livermore, California 94551
USA
;
    'L\'eonard, Fran\,cois'
;
PO Box 969
MS 9161
Sandia National Laboratories
Livermore, California 94551
USA
;
