# Supplementary material for: (E)-4-[(4-Nitro­phen­yl)diazen­yl]phenyl anthracene-9-carboxyl­ate
Source: Acta Crystallogr Sect E Struct Rep Online. 2008 Nov 8;64(Pt 12):o2258. doi: 10.1107/S1600536808034958 (PMC2959833; doi:10.1107/S1600536808034958)
Supplement: Supplementary file 2 [file e-64-o2258-Isup2.hkl]

# 
# h,k,l, Fc-squared, Fo-squared, sigma(Fo-squared) and status flag 
# 
data_I
_shelx_title ' 8jn272s in P2(1)/c' 
_shelx_refln_list_code          4 
_shelx_F_calc_maximum      259.71 
_exptl_crystal_F_000       928.00 
_reflns_d_resolution_high  0.8409 
 
loop_ 
 _symmetry_equiv_pos_as_xyz 
 'x, y, z' 
 '-x, y+1/2, -z+1/2' 
 '-x, -y, -z' 
 'x, -y-1/2, z-1/2' 
 
_cell_length_a    13.5248 
_cell_length_b     8.6011 
_cell_length_c    18.9559 
_cell_angle_alpha  90.000 
_cell_angle_beta  109.322 
_cell_angle_gamma  90.000 
 
_shelx_F_squared_multiplier     1.000 
 
loop_ 
 _refln_index_h 
 _refln_index_k 
 _refln_index_l 
 _refln_F_squared_calc 
 _refln_F_squared_meas 
 _refln_F_squared_sigma 
 _refln_observed_status 
   1   0   0     1251.47     1065.83     54.42 o 
   2   0   0       34.61       40.80      4.16 o 
   3   0   0     1326.77     1233.41     17.64 o 
   4   0   0     5464.96     5295.26     51.37 o 
   5   0   0     1463.17     1426.67     23.22 o 
   6   0   0      609.94      595.09     15.74 o 
   7   0   0       96.55      101.51      8.56 o 
   8   0   0      153.06      159.30     10.91 o 
   9   0   0       79.09       82.77      9.47 o 
  10   0   0       61.28       62.46      9.58 o 
  11   0   0      291.47      290.64     23.52 o 
  12   0   0      323.98      363.89     40.47 o 
  13   0   0      164.67      199.60     32.07 o 
  14   0   0      172.56      205.89     34.61 o 
  15   0   0        9.17        2.19     14.97 o 
   1   1   0     2886.22     2917.09     22.00 o 
   2   1   0      693.04      697.13      8.33 o 
   3   1   0     6867.70     7244.42     48.85 o 
   4   1   0    10142.02    10495.03     61.45 o 
   5   1   0       35.57       46.82      4.01 o 
   6   1   0      751.10      812.93     13.23 o 
   7   1   0      101.09       87.07      7.27 o 
   8   1   0      402.44      371.59     10.51 o 
   9   1   0       92.29       94.84      7.11 o 
  10   1   0      163.66      168.56      9.27 o 
  11   1   0       19.36       26.06      7.38 o 
  12   1   0        8.08       22.26      9.23 o 
  13   1   0       90.10       76.46     16.37 o 
  14   1   0        0.37      -13.80      9.30 o 
  15   1   0       25.67       58.39     14.98 o 
   0   2   0     3718.14     3772.58     36.76 o 
   1   2   0     1685.00     1701.00     17.33 o 
   2   2   0      110.23      110.04      4.10 o 
   3   2   0      146.88      160.28      6.08 o 
   4   2   0      231.96      234.63      6.67 o 
   5   2   0       89.35      112.22      5.67 o 
   6   2   0      174.86      147.99      8.52 o 
   7   2   0      288.56      286.72      9.04 o 
   8   2   0      682.33      684.56     14.05 o 
   9   2   0      241.83      255.26     10.22 o 
  10   2   0        6.75        3.58      4.20 o 
  11   2   0      314.54      306.81     16.10 o 
  12   2   0      102.82      101.00     13.15 o 
  13   2   0        3.69       11.56      9.71 o 
  14   2   0      128.68      123.91     19.77 o 
   1   3   0     4272.87     4279.14     49.07 o 
   2   3   0       48.45       43.07      4.19 o 
   3   3   0      448.05      445.44      8.64 o 
   4   3   0      221.68      261.72      7.39 o 
   5   3   0      188.18      203.81      7.68 o 
   6   3   0       72.96       92.55      7.21 o 
   7   3   0      214.03      212.92      8.69 o 
   8   3   0      396.81      386.93     11.22 o 
   9   3   0      195.90      194.47      9.48 o 
  10   3   0        4.20       12.73      4.70 o 
  11   3   0        3.84       15.17      6.88 o 
  12   3   0       24.04       20.05     11.50 o 
  13   3   0        9.55       19.06      9.17 o 
  14   3   0        0.01        3.53     22.04 o 
   0   4   0     2002.33     2170.91     42.52 o 
   1   4   0        0.86        7.25      2.95 o 
   2   4   0       12.13       24.30      4.24 o 
   3   4   0      643.20      700.35     14.10 o 
   4   4   0       36.08       24.78      3.28 o 
   5   4   0       68.38       76.90      5.42 o 
   6   4   0       52.54       53.67      5.23 o 
   7   4   0       15.72       14.26      3.86 o 
   8   4   0      185.67      197.71      9.48 o 
   9   4   0      151.27      137.17      9.71 o 
  10   4   0      347.26      341.21     19.94 o 
  11   4   0        0.34        9.56     10.17 o 
  12   4   0        0.09      -12.53     27.55 o 
  13   4   0        1.09      -12.56     10.70 o 
   1   5   0       27.46       35.08      4.29 o 
   2   5   0       18.98       12.44      3.61 o 
   3   5   0      970.22      877.31     17.28 o 
   4   5   0      185.52      177.30     10.42 o 
   5   5   0      154.46      162.43      9.72 o 
   6   5   0        1.60       -4.70      3.58 o 
   7   5   0        6.18        7.63      4.58 o 
   8   5   0      324.41      326.86     13.73 o 
   9   5   0       71.29       75.51      7.85 o 
  10   5   0       57.30       56.96     10.73 o 
  11   5   0        4.95       12.37     10.81 o 
  12   5   0       63.09       71.07     14.73 o 
  13   5   0      119.79      129.89     44.67 o 
   0   6   0      100.20       86.63     12.22 o 
   1   6   0      206.04      199.12     13.09 o 
   2   6   0     1480.38     1505.42     28.92 o 
   3   6   0       79.95       96.58      9.33 o 
   4   6   0       57.43       64.99      6.45 o 
   5   6   0      124.72      113.93      8.84 o 
   6   6   0      489.53      465.16     15.98 o 
   7   6   0      678.35      664.18     21.25 o 
   8   6   0     1045.34     1051.94     29.57 o 
   9   6   0        1.06        4.69      5.81 o 
  10   6   0       31.94       27.65     14.06 o 
  11   6   0       28.74       22.31      8.93 o 
  12   6   0      198.86      173.11     17.75 o 
   1   7   0      167.65      155.14     12.15 o 
   2   7   0      137.61      140.25     11.59 o 
   3   7   0       13.95       23.70      6.46 o 
   4   7   0      190.41      167.97     12.79 o 
   5   7   0      168.22      197.27     14.73 o 
   6   7   0       87.19       75.34     10.20 o 
   7   7   0      106.27       93.80     10.28 o 
   8   7   0        1.84       20.86      7.87 o 
   9   7   0       63.63       54.26      8.82 o 
  10   7   0      110.29      132.06     15.11 o 
  11   7   0      281.88      319.51     23.48 o 
   0   8   0      150.61      136.13     17.70 o 
   1   8   0        0.10       -7.23      4.82 o 
   2   8   0      236.81      202.55     14.84 o 
   3   8   0      138.23      123.18     11.94 o 
   4   8   0        0.63        6.48      5.60 o 
   5   8   0       82.95      107.37     11.36 o 
   6   8   0      294.02      250.45     16.77 o 
   7   8   0        0.05       -2.65      6.33 o 
   8   8   0      303.63      324.63     22.37 o 
   9   8   0      526.36      540.14     28.63 o 
   1   9   0       79.44       96.95     11.08 o 
   2   9   0        0.10       -7.66      5.10 o 
   3   9   0       67.89       57.37     12.15 o 
   4   9   0        0.50        8.27      6.25 o 
   5   9   0        0.78       -4.22      5.51 o 
   6   9   0        9.98        9.01     13.15 o 
   7   9   0      115.41      127.39     15.12 o 
   0  10   0       65.72       71.25     14.77 o 
   1  10   0       74.77       91.75     11.91 o 
   2  10   0        1.42        1.47      6.53 o 
   3  10   0       98.01       83.68     15.84 o 
 -15   1   1       22.56       11.15     13.42 o 
 -14   1   1       60.59       75.16     16.24 o 
 -13   1   1      302.58      317.26     28.64 o 
 -12   1   1      129.13      106.04     17.10 o 
 -11   1   1       64.86       78.13      8.20 o 
 -10   1   1       52.45       49.18      6.01 o 
  -9   1   1       50.09       40.01      5.19 o 
  -8   1   1      300.58      357.71     10.23 o 
  -7   1   1      746.01      785.25     13.65 o 
  -6   1   1     1132.54     1089.21     15.31 o 
  -5   1   1     6463.02     6515.78     52.70 o 
  -4   1   1     1976.23     2123.56     19.61 o 
  -3   1   1    20386.33    20641.70    102.54 o 
  -2   1   1     2379.11     2360.89     17.98 o 
  -1   1   1     3622.30     3547.69     23.09 o 
   0   1   1     1732.85     1780.90     13.48 o 
   1   1   1      368.94      345.32      5.11 o 
   2   1   1     1345.69     1226.99     12.96 o 
   3   1   1      249.70      231.01      5.53 o 
   4   1   1      959.28      940.63     12.33 o 
   5   1   1      650.96      690.20     14.01 o 
   6   1   1     1865.26     1974.32     23.01 o 
   7   1   1      285.77      264.99      8.65 o 
   8   1   1       28.77       32.63      4.63 o 
   9   1   1      170.67      201.69      9.76 o 
  10   1   1        0.15        2.19      4.72 o 
  11   1   1        0.70        0.40      6.50 o 
  12   1   1      194.85      192.77     17.61 o 
  13   1   1      138.61      178.02     22.34 o 
  14   1   1       18.51       35.91     12.89 o 
 -15   2   1       62.52       71.53     17.04 o 
 -14   2   1       10.38       14.02     12.35 o 
 -13   2   1        1.04       12.74     14.20 o 
 -12   2   1        3.76        3.21      6.60 o 
 -11   2   1      188.65      188.52     11.62 o 
 -10   2   1        0.26       -0.34      4.07 o 
  -9   2   1      168.72      168.72     11.91 o 
  -8   2   1      361.99      388.88     10.71 o 
  -7   2   1     1394.45     1286.24     18.23 o 
  -6   2   1        2.33        0.83      2.50 o 
  -5   2   1      379.29      417.92     12.02 o 
  -4   2   1        0.19       -0.50      2.81 o 
  -3   2   1       13.46       19.68      2.71 o 
  -2   2   1       78.80       89.38      3.58 o 
  -1   2   1       28.70       37.00      3.57 o 
   0   2   1     1807.20     1801.07     14.40 o 
   1   2   1      586.44      526.76      9.17 o 
   2   2   1     2692.46     2764.34     22.53 o 
   3   2   1     5271.20     5249.35     36.90 o 
   4   2   1      914.09      890.15     11.85 o 
   5   2   1      136.86      123.12      5.98 o 
   6   2   1      421.04      394.14      9.69 o 
   7   2   1       29.70       46.84      4.99 o 
   8   2   1      596.29      646.61     13.87 o 
   9   2   1      165.19      175.83      9.02 o 
  10   2   1      111.49      105.76      9.01 o 
  11   2   1        6.45       13.68      6.21 o 
  12   2   1        1.57        5.14     10.50 o 
  13   2   1       14.44       16.45      9.24 o 
  14   2   1        0.17       -5.31      9.08 o 
 -14   3   1       19.29       47.82     23.59 o 
 -13   3   1        3.02        1.77     16.49 o 
 -12   3   1        7.22        0.93      6.19 o 
 -11   3   1       13.78       14.84      5.91 o 
 -10   3   1      191.11      199.77     11.72 o 
  -9   3   1       21.49       23.83      6.06 o 
  -8   3   1      245.12      243.53      9.60 o 
  -7   3   1      377.43      392.69     10.50 o 
  -6   3   1       63.56       70.63      5.20 o 
  -5   3   1      252.93      251.08      7.57 o 
  -4   3   1      143.44      172.02      6.21 o 
  -3   3   1      822.95      830.91     14.19 o 
  -2   3   1      600.70      579.88     11.12 o 
  -1   3   1      428.35      419.91      8.94 o 
   0   3   1      185.22      200.09      5.19 o 
   1   3   1      557.27      536.69      8.51 o 
   2   3   1      387.18      353.76      9.66 o 
   3   3   1     1811.66     1833.28     19.40 o 
   4   3   1      257.94      285.72      8.19 o 
   5   3   1        8.92        2.55      2.73 o 
   6   3   1       62.59       71.74      5.90 o 
   7   3   1       28.06       28.77      4.44 o 
   8   3   1       77.63       76.67      6.37 o 
   9   3   1      242.29      250.21     10.62 o 
  10   3   1        0.90       10.60      6.30 o 
  11   3   1      185.09      198.85     17.26 o 
  12   3   1        0.10       17.20      8.81 o 
  13   3   1       12.60       30.35      9.41 o 
  14   3   1        7.56       16.32     21.97 o 
 -14   4   1       70.81       88.08     29.88 o 
 -13   4   1       32.01       22.21     20.69 o 
 -12   4   1      235.40      229.58     18.55 o 
 -11   4   1       21.09        1.86      7.58 o 
 -10   4   1      467.48      478.71     17.98 o 
  -9   4   1      274.41      244.72     15.52 o 
  -8   4   1        4.54        4.17      3.59 o 
  -7   4   1        8.81       13.56      4.54 o 
  -6   4   1      255.18      243.26      8.81 o 
  -5   4   1       10.43        6.14      2.87 o 
  -4   4   1     4666.87     4990.45     38.75 o 
  -3   4   1      913.12      914.35     17.32 o 
  -2   4   1       69.82       53.72      4.95 o 
  -1   4   1      204.61      198.45      7.67 o 
   0   4   1     2445.07     2551.92     22.87 o 
   1   4   1      112.28      137.36      6.64 o 
   2   4   1     1487.90     1551.64     21.28 o 
   3   4   1        1.19       -2.59      2.08 o 
   4   4   1      268.65      291.06      8.36 o 
   5   4   1       55.76       51.05      4.82 o 
   6   4   1       16.05       14.43      3.90 o 
   7   4   1        0.04        1.44      4.61 o 
   8   4   1      293.22      311.59     11.40 o 
   9   4   1      128.36      142.45      9.85 o 
  10   4   1     1551.41     1553.06     32.13 o 
  11   4   1      446.96      505.32     45.17 o 
  12   4   1      289.17      318.04     27.79 o 
  13   4   1      161.20      172.72     23.30 o 
 -13   5   1       34.29       41.19     10.70 o 
 -12   5   1      102.47      101.62     17.04 o 
 -11   5   1      158.18      178.06     16.61 o 
 -10   5   1      189.57      200.13     14.56 o 
  -9   5   1       18.38       16.87      6.77 o 
  -8   5   1      481.85      495.14     15.99 o 
  -7   5   1       63.97       68.48      7.21 o 
  -6   5   1       25.38       19.72      4.74 o 
  -5   5   1     1055.71     1069.26     20.16 o 
  -4   5   1        2.65        3.82      3.64 o 
  -3   5   1       24.71       24.61      4.25 o 
  -2   5   1       56.77       60.44      5.63 o 
  -1   5   1     1107.14     1203.78     18.75 o 
   0   5   1      794.91      866.24     12.15 o 
   1   5   1      178.69      187.06      7.98 o 
   2   5   1     1568.24     1545.21     22.90 o 
   3   5   1      970.47      911.44     26.63 o 
   4   5   1        7.78        8.99      3.72 o 
   5   5   1        0.02       -0.27      3.71 o 
   6   5   1       38.17       46.95      6.54 o 
   7   5   1      143.62      154.63     10.25 o 
   8   5   1       26.96       30.73      8.38 o 
   9   5   1      326.69      334.37     16.46 o 
  10   5   1       18.17       15.82      7.99 o 
  11   5   1        2.66       35.31     16.00 o 
  12   5   1      122.56      138.70     20.11 o 
 -12   6   1       85.45       98.15     12.72 o 
 -11   6   1        1.76       -1.04      6.19 o 
 -10   6   1      138.80      177.92     14.25 o 
  -9   6   1      849.95      835.05     30.59 o 
  -8   6   1      763.24      787.97     23.20 o 
  -7   6   1      177.88      174.89     11.21 o 
  -6   6   1      163.05      176.18     11.02 o 
  -5   6   1        0.27        0.44      4.28 o 
  -4   6   1      813.26      764.76     24.14 o 
  -3   6   1       16.48       11.59      5.04 o 
  -2   6   1       66.84       87.41      8.76 o 
  -1   6   1      197.13      171.87     11.46 o 
   0   6   1      306.42      308.90     14.24 o 
   1   6   1      860.31      862.36     21.53 o 
   2   6   1      725.48      743.61     20.12 o 
   3   6   1        1.10        0.47      4.71 o 
   4   6   1       77.57       82.73      8.78 o 
   5   6   1      771.07      797.52     18.97 o 
   6   6   1      770.27      776.15     19.28 o 
   7   6   1      120.47      128.55     10.29 o 
   8   6   1      135.30      141.95     10.86 o 
   9   6   1      119.64      126.42     14.51 o 
  10   6   1      527.80      587.99     25.93 o 
  11   6   1      169.47      180.73     22.63 o 
  12   6   1        6.21        4.31      9.89 o 
 -11   7   1      309.24      365.83     24.20 o 
 -10   7   1        0.11       -7.38      4.92 o 
  -9   7   1       70.62       88.55     10.16 o 
  -8   7   1      321.89      334.28     21.29 o 
  -7   7   1       34.02       36.00      8.79 o 
  -6   7   1     1376.10     1295.14     29.66 o 
  -5   7   1        0.09       -0.52      4.52 o 
  -4   7   1       20.33       26.02      6.30 o 
  -3   7   1        0.63        1.59      4.94 o 
  -2   7   1       70.59       66.43      8.55 o 
  -1   7   1        2.20        7.36      5.37 o 
   0   7   1        6.88        8.60      5.55 o 
   1   7   1        4.20       -3.68      4.62 o 
   2   7   1       24.42       25.38      6.67 o 
   3   7   1       74.20       60.28      8.50 o 
   4   7   1      558.25      534.70     19.02 o 
   5   7   1       15.76       23.31      6.64 o 
   6   7   1      374.32      376.36     18.22 o 
   7   7   1      396.20      341.60     18.05 o 
   8   7   1      252.27      271.19     16.91 o 
   9   7   1      145.40      150.88     19.15 o 
  10   7   1      135.35      170.53     21.80 o 
  -9   8   1      636.58      675.96     29.31 o 
  -8   8   1       97.15      110.86     17.32 o 
  -7   8   1       15.06       15.05      7.22 o 
  -6   8   1      148.99      139.36     12.54 o 
  -5   8   1        0.83       -0.58      5.29 o 
  -4   8   1      306.34      298.42     17.44 o 
  -3   8   1        9.21        2.84      5.82 o 
  -2   8   1        4.68       -0.10      5.45 o 
  -1   8   1      164.58      150.84     12.81 o 
   0   8   1      442.78      452.66     19.95 o 
   1   8   1      114.30      110.14     11.35 o 
   2   8   1      261.43      268.05     16.55 o 
   3   8   1      580.57      531.00     24.06 o 
   4   8   1        6.26        9.04      6.14 o 
   5   8   1        8.81       10.67      9.35 o 
   6   8   1      322.58      322.47     18.48 o 
   7   8   1       41.01       51.50      8.42 o 
   8   8   1      241.04      259.65     29.15 o 
   9   8   1      203.63      172.27     23.07 o 
  -7   9   1       68.69       49.11      9.78 o 
  -6   9   1       12.49       30.19     10.53 o 
  -5   9   1       12.56       13.99      6.60 o 
  -4   9   1        0.00        7.83      6.08 o 
  -3   9   1       42.28       38.50     10.91 o 
  -2   9   1        1.16        1.49      5.88 o 
  -1   9   1       89.03       68.08      9.92 o 
   0   9   1       15.56        9.19      6.00 o 
   1   9   1       27.94       26.32      7.55 o 
   2   9   1      218.09      199.03     16.58 o 
   3   9   1        0.99        2.66      5.80 o 
   4   9   1        0.78        0.59      5.79 o 
   5   9   1       60.29       64.95     10.57 o 
   6   9   1       25.32       21.70      6.84 o 
  -3  10   1       21.53       17.64      8.51 o 
  -2  10   1      151.95      165.74     19.50 o 
  -1  10   1       76.51       68.26      9.94 o 
   0  10   1       41.24       45.17      8.86 o 
   1  10   1       10.04       31.79      8.01 o 
   2  10   1        8.94        2.32      6.84 o 
 -15   0   2      112.73      133.77     28.96 o 
 -14   0   2       44.99       57.70     21.26 o 
 -13   0   2      695.84      680.52     53.96 o 
 -12   0   2       37.90       27.77     13.42 o 
 -11   0   2      131.48      126.07     15.47 o 
 -10   0   2      372.12      359.38     16.46 o 
  -9   0   2      136.62      153.58     11.51 o 
  -8   0   2     1201.67     1256.96     25.78 o 
  -7   0   2     9680.38     9960.33     90.84 o 
  -6   0   2      167.66      156.51      8.84 o 
  -5   0   2      102.50       94.14      6.64 o 
  -4   0   2    11838.81    12069.74    127.80 o 
  -3   0   2    67451.79    68586.66   1452.20 o 
  -2   0   2    22172.43    22426.44    188.04 o 
  -1   0   2     3220.69     2985.59     40.73 o 
   0   0   2     6935.85     6620.97     73.15 o 
   1   0   2     2761.43     2689.25     49.37 o 
   2   0   2     1441.30     1294.04     16.56 o 
   3   0   2      266.37      255.59      7.63 o 
   4   0   2      105.59      114.02      6.48 o 
   5   0   2      354.61      408.37     12.00 o 
   6   0   2     1106.02     1338.60     29.45 o 
   7   0   2      417.11      308.06     33.00 o 
   8   0   2      973.38      953.77     23.25 o 
   9   0   2      807.50      869.11     31.92 o 
  10   0   2       24.20       28.42     10.84 o 
  11   0   2     1104.90     1030.22     38.17 o 
  12   0   2       64.08       74.87     15.63 o 
  13   0   2        1.37        3.32     14.90 o 
  14   0   2       31.63       89.35     23.24 o 
 -15   1   2      123.89      142.93     17.43 o 
 -14   1   2       16.73       20.97     11.84 o 
 -13   1   2       31.34       41.10     25.60 o 
 -12   1   2       62.58       71.04      9.49 o 
 -11   1   2       11.63       23.49      8.60 o 
 -10   1   2       43.20       44.16      5.78 o 
  -9   1   2      385.85      411.56     11.53 o 
  -8   1   2      140.50      154.75      7.60 o 
  -7   1   2      799.45      833.79     13.92 o 
  -6   1   2     2104.21     2184.55     28.61 o 
  -5   1   2      846.08      788.10     11.58 o 
  -4   1   2    25715.78    26578.53    165.22 o 
  -3   1   2    13119.53    13615.25     72.41 o 
  -2   1   2      534.82      453.24      6.30 o 
  -1   1   2       69.62       65.83      2.43 o 
   0   1   2      427.74      338.76      5.11 o 
   1   1   2     4369.01     4416.64     28.79 o 
   2   1   2      736.30      711.54      9.99 o 
   3   1   2      250.39      219.86      6.68 o 
   4   1   2      107.96      105.47      4.13 o 
   5   1   2     4797.90     4889.19     37.26 o 
   6   1   2      334.63      308.33      8.31 o 
   7   1   2        0.01        2.59      3.04 o 
   8   1   2      491.01      510.25     12.14 o 
   9   1   2        3.64        5.74      4.56 o 
  10   1   2        2.19       -4.38      5.30 o 
  11   1   2       43.61       42.76      8.41 o 
  12   1   2      106.26      134.16     12.95 o 
  13   1   2      436.83      498.31     50.06 o 
  14   1   2       43.96       67.92     14.81 o 
 -15   2   2       36.66       34.29     15.31 o 
 -14   2   2        2.77        9.73     11.18 o 
 -13   2   2      241.87      270.79     57.42 o 
 -12   2   2       64.74       63.12      7.94 o 
 -11   2   2       11.60       14.25      5.60 o 
 -10   2   2       15.93       14.69      5.48 o 
  -9   2   2       77.40       73.75      6.34 o 
  -8   2   2      610.48      556.85     13.51 o 
  -7   2   2     1634.88     1687.44     20.95 o 
  -6   2   2       46.93       44.03      4.18 o 
  -5   2   2      915.93      919.98     13.24 o 
  -4   2   2      275.79      275.94      6.80 o 
  -3   2   2      101.79       92.15      4.08 o 
  -2   2   2       69.33       59.70      3.08 o 
  -1   2   2     5122.83     5267.90     34.17 o 
   0   2   2     5475.27     5566.02     35.70 o 
   1   2   2    30469.69    31702.00    171.19 o 
   2   2   2     2245.50     2310.21     20.57 o 
   3   2   2      810.53      799.33     11.62 o 
   4   2   2      269.51      256.77      7.22 o 
   5   2   2      692.27      680.50     12.00 o 
   6   2   2     1697.68     1693.84     21.00 o 
   7   2   2      439.28      430.90     10.97 o 
   8   2   2       23.06       25.18      4.46 o 
   9   2   2        8.30        3.96      4.77 o 
  10   2   2       21.13       21.57      6.71 o 
  11   2   2      108.39      121.17     11.61 o 
  12   2   2      172.73      166.88     17.13 o 
  13   2   2       34.55       63.42     14.89 o 
  14   2   2       26.67       39.45     12.86 o 
 -14   3   2       57.26       79.26     16.34 o 
 -13   3   2        0.72       -1.42     11.41 o 
 -12   3   2        9.28       25.22      7.29 o 
 -11   3   2       63.31       60.16      7.94 o 
 -10   3   2       65.50       59.16      7.59 o 
  -9   3   2      137.11      139.65      8.22 o 
  -8   3   2      249.66      277.97     12.08 o 
  -7   3   2      227.46      239.95      9.43 o 
  -6   3   2      481.22      472.56      9.62 o 
  -5   3   2      926.15      945.48     14.13 o 
  -4   3   2      138.52      146.68      5.72 o 
  -3   3   2        0.04       -2.37      1.95 o 
  -2   3   2      149.76      136.53      6.07 o 
  -1   3   2      629.74      611.50      9.74 o 
   0   3   2     1610.66     1664.77     16.76 o 
   1   3   2      495.58      507.89      8.81 o 
   2   3   2      107.99      116.85      5.09 o 
   3   3   2      322.54      314.51     13.92 o 
   4   3   2      469.35      433.49      9.63 o 
   5   3   2      423.63      427.46     10.21 o 
   6   3   2      120.69      127.80      6.96 o 
   7   3   2        1.62        2.30      3.25 o 
   8   3   2        3.59        9.89      3.84 o 
   9   3   2       19.31       29.53      5.62 o 
  10   3   2        5.77        7.44      5.99 o 
  11   3   2      280.06      304.92     17.05 o 
  12   3   2       76.90       84.01     13.33 o 
  13   3   2      133.00      157.21     17.42 o 
 -14   4   2        1.83        3.60     11.30 o 
 -13   4   2       32.05       26.90     11.45 o 
 -12   4   2      174.60      174.22     14.47 o 
 -11   4   2      212.04      222.10     14.74 o 
 -10   4   2      449.90      441.83     20.24 o 
  -9   4   2        9.00       12.16      5.52 o 
  -8   4   2       45.33       50.40      6.11 o 
  -7   4   2      120.76      124.09      8.26 o 
  -6   4   2      679.73      677.81     13.19 o 
  -5   4   2       26.50       34.98      3.73 o 
  -4   4   2      318.81      362.32      8.20 o 
  -3   4   2     4497.78     4526.73     41.25 o 
  -2   4   2      149.80      141.87      7.07 o 
  -1   4   2      695.61      735.50     20.75 o 
   0   4   2     1101.09     1199.32     14.70 o 
   1   4   2     1209.16     1265.56     15.52 o 
   2   4   2      139.12      158.36      6.40 o 
   3   4   2      653.40      644.35     10.88 o 
   4   4   2      278.14      259.11      8.39 o 
   5   4   2       12.39       16.25      3.64 o 
   6   4   2      260.88      260.06      9.76 o 
   7   4   2      530.04      513.69     12.92 o 
   8   4   2      612.94      580.62     21.67 o 
   9   4   2     1922.86     1909.53     58.53 o 
  10   4   2       13.28       -6.65     14.17 o 
  11   4   2      102.66      111.07     36.59 o 
  12   4   2      388.95      374.95     31.07 o 
  13   4   2      279.14      265.70     37.01 o 
 -13   5   2      149.34      126.57     16.96 o 
 -12   5   2       16.13       23.46     10.12 o 
 -11   5   2      106.92      114.90     11.65 o 
 -10   5   2      326.63      358.82     17.95 o 
  -9   5   2        7.22        7.39      6.09 o 
  -8   5   2       17.33       17.49      6.33 o 
  -7   5   2        0.64       -2.30      4.10 o 
  -6   5   2      130.37      147.94      9.30 o 
  -5   5   2      161.96      160.65      9.20 o 
  -4   5   2     1809.06     1837.86     26.19 o 
  -3   5   2        0.90       -1.59      3.64 o 
  -2   5   2      353.91      356.72     10.68 o 
  -1   5   2      117.47      128.25      7.04 o 
   0   5   2       45.74       46.47      4.45 o 
   1   5   2     1302.19     1313.16     16.56 o 
   2   5   2      319.62      299.31     10.62 o 
   3   5   2       51.66       41.60      5.50 o 
   4   5   2       45.63       51.27      6.45 o 
   5   5   2        7.32        9.89      4.58 o 
   6   5   2      147.82      142.88      9.64 o 
   7   5   2      469.06      441.48     14.74 o 
   8   5   2      448.90      461.80     19.27 o 
   9   5   2      446.96      429.39     18.69 o 
  10   5   2       24.64       36.79     12.62 o 
  11   5   2      240.64      231.91     24.35 o 
  12   5   2        4.03        8.08     21.79 o 
 -12   6   2        0.03       21.38      7.83 o 
 -11   6   2      122.52      131.36     12.63 o 
 -10   6   2      117.97      115.57     11.90 o 
  -9   6   2      799.71      809.72     24.09 o 
  -8   6   2      425.32      416.93     18.60 o 
  -7   6   2       62.78       62.95      7.32 o 
  -6   6   2      464.66      475.30     14.87 o 
  -5   6   2        0.92       -4.94      3.74 o 
  -4   6   2        0.67        1.62      4.41 o 
  -3   6   2       67.49       68.97      8.58 o 
  -2   6   2      131.94      135.74     10.36 o 
  -1   6   2      516.39      497.55     16.32 o 
   0   6   2       40.76       36.92      6.55 o 
   1   6   2      346.55      298.00     14.21 o 
   2   6   2      450.31      448.46     30.26 o 
   3   6   2       16.27       14.20      5.44 o 
   4   6   2       79.82       85.25      7.91 o 
   5   6   2       48.93       52.32      6.84 o 
   6   6   2      196.68      209.49     10.83 o 
   7   6   2       78.45       74.64      8.36 o 
   8   6   2       19.66       39.50     13.50 o 
   9   6   2       66.35       80.02     10.74 o 
  10   6   2      123.53      134.45     15.40 o 
  11   6   2        0.31        7.95     21.33 o 
 -11   7   2        0.06       13.93      8.55 o 
 -10   7   2      129.35      143.19     13.15 o 
  -9   7   2        6.51       26.91      6.76 o 
  -8   7   2      143.75      151.78     40.40 o 
  -7   7   2       91.39       78.07     11.73 o 
  -6   7   2       45.87       38.03      7.72 o 
  -5   7   2        3.24       -0.90      5.45 o 
  -4   7   2       38.69       48.47      7.52 o 
  -3   7   2       51.54       47.09      7.64 o 
  -2   7   2     1003.25      946.36     24.42 o 
  -1   7   2      265.35      255.89     14.71 o 
   0   7   2        9.92       11.27      6.40 o 
   1   7   2      160.39      151.58     12.18 o 
   2   7   2       10.32       10.16      6.17 o 
   3   7   2        0.37       -0.17      4.99 o 
   4   7   2     1175.89     1119.64     27.54 o 
   5   7   2      884.41      884.19     24.70 o 
   6   7   2       20.33       31.95      7.33 o 
   7   7   2        1.34       -7.36      4.91 o 
   8   7   2       10.67       18.49     12.88 o 
   9   7   2       79.27       68.49     13.43 o 
  10   7   2       54.81       57.71     13.62 o 
  -9   8   2       76.76       96.66     13.44 o 
  -8   8   2       65.04       60.31     10.88 o 
  -7   8   2       38.24       25.10      9.93 o 
  -6   8   2       11.76       25.81      7.55 o 
  -5   8   2      101.28       98.79     11.07 o 
  -4   8   2      149.71      137.88     12.48 o 
  -3   8   2       10.52        5.71      5.89 o 
  -2   8   2        5.75       16.40      6.34 o 
  -1   8   2      695.76      611.27     21.36 o 
   0   8   2        5.40        1.19      5.51 o 
   1   8   2       70.94       53.96      8.94 o 
   2   8   2        0.09       -5.54      5.27 o 
   3   8   2       80.19       59.41     10.21 o 
   4   8   2       73.46       78.56     10.38 o 
   5   8   2      201.93      216.57     15.68 o 
   6   8   2      500.74      553.33     22.45 o 
   7   8   2       36.76       36.23     11.27 o 
   8   8   2      482.43      399.87     31.44 o 
  -7   9   2      150.42      163.09     17.29 o 
  -6   9   2        1.20       -8.71      5.81 o 
  -5   9   2        4.63        1.46      5.91 o 
  -4   9   2       61.92       49.71      9.94 o 
  -3   9   2       21.67       22.04      6.97 o 
  -2   9   2        3.98       -1.41      5.32 o 
  -1   9   2      196.84      174.51     14.38 o 
   0   9   2      169.72      147.40     13.53 o 
   1   9   2        3.14       -4.90      6.80 o 
   2   9   2        0.85       11.64      6.42 o 
   3   9   2        2.39       -5.00      5.33 o 
   4   9   2        6.28        8.47      6.17 o 
   5   9   2        0.51        9.32      7.00 o 
   6   9   2       13.97       18.56      8.22 o 
  -3  10   2      403.82      425.83     23.05 o 
  -2  10   2       65.66       80.73     11.94 o 
  -1  10   2       81.47      113.22     12.65 o 
   0  10   2        1.78        4.10      8.61 o 
   1  10   2      122.41      122.43     13.70 o 
   2  10   2        4.26        0.56     14.32 o 
 -15   1   3       31.88       14.87     30.12 o 
 -14   1   3       10.28        2.25     10.07 o 
 -13   1   3      125.14      115.73      9.88 o 
 -12   1   3      136.68      124.24     11.76 o 
 -11   1   3      136.48      125.31      9.89 o 
 -10   1   3        0.06       -4.39      4.05 o 
  -9   1   3      226.67      234.10      9.33 o 
  -8   1   3     1047.52     1031.63     16.27 o 
  -7   1   3      630.17      637.31     11.86 o 
  -6   1   3      643.14      601.78     12.30 o 
  -5   1   3      474.62      443.54      8.25 o 
  -4   1   3     5433.31     5647.58     37.43 o 
  -3   1   3      952.40     1039.57     10.99 o 
  -2   1   3     6121.52     5999.41     50.22 o 
  -1   1   3     3207.25     3200.62     22.70 o 
   0   1   3      213.25      194.30      4.32 o 
   1   1   3      278.09      246.79      5.10 o 
   2   1   3       59.06       55.21      2.94 o 
   3   1   3      465.49      401.20      8.23 o 
   4   1   3      478.00      427.90      8.19 o 
   5   1   3      609.07      623.02     10.74 o 
   6   1   3      117.50      151.68      6.57 o 
   7   1   3     1156.66     1207.89     17.60 o 
   8   1   3      344.62      344.82     12.29 o 
   9   1   3        0.81        4.94      5.71 o 
  10   1   3       82.59      103.05     15.35 o 
  11   1   3       28.80       42.11      8.81 o 
  12   1   3       18.74       40.96      8.97 o 
  13   1   3       36.06       23.84      9.07 o 
  14   1   3       56.28       77.24     16.20 o 
 -15   2   3        0.19       11.24     12.10 o 
 -14   2   3       28.69       46.11     13.73 o 
 -13   2   3        1.81       -2.98      6.18 o 
 -12   2   3       30.93       40.28      6.96 o 
 -11   2   3      442.33      418.48     13.93 o 
 -10   2   3      515.44      510.51     14.25 o 
  -9   2   3      297.80      309.89      9.71 o 
  -8   2   3     2980.11     2996.83     32.09 o 
  -7   2   3     2196.88     2230.35     22.83 o 
  -6   2   3      851.08      832.61     13.04 o 
  -5   2   3      583.88      561.48      9.94 o 
  -4   2   3     5781.28     5791.53     39.72 o 
  -3   2   3     1076.16     1040.59     12.38 o 
  -2   2   3        5.16        1.56      2.02 o 
  -1   2   3     1947.01     2020.56     17.83 o 
   0   2   3    37420.41    39447.59    185.36 o 
   1   2   3    15020.86    15667.48     83.35 o 
   2   2   3     2685.93     2625.58     25.01 o 
   3   2   3      179.32      193.33      6.14 o 
   4   2   3        6.17       19.74      3.16 o 
   5   2   3      279.50      278.18      7.97 o 
   6   2   3      243.99      258.75      8.31 o 
   7   2   3        8.02        7.37      3.57 o 
   8   2   3        0.15        0.24      4.06 o 
   9   2   3       40.04       37.67      7.61 o 
  10   2   3      193.60      187.68     13.85 o 
  11   2   3      103.22      112.91     11.78 o 
  12   2   3       52.77       43.74      8.97 o 
  13   2   3       13.45       -2.53      7.68 o 
  14   2   3        8.88       17.76      9.78 o 
 -15   3   3       12.25       33.62     13.77 o 
 -14   3   3        8.13        0.57     13.63 o 
 -13   3   3       40.56       28.25     11.04 o 
 -12   3   3      101.04       98.05      9.34 o 
 -11   3   3        9.40       -0.94      4.75 o 
 -10   3   3        1.19        4.58      4.61 o 
  -9   3   3        2.52        5.13      4.43 o 
  -8   3   3      995.00     1011.08     17.06 o 
  -7   3   3      948.27     1052.45     16.52 o 
  -6   3   3       79.97       71.22      4.97 o 
  -5   3   3        5.20        2.43      2.49 o 
  -4   3   3      855.52      861.49     12.57 o 
  -3   3   3      186.63      163.64      5.79 o 
  -2   3   3     2374.82     2247.55     20.59 o 
  -1   3   3      107.06      125.17      4.96 o 
   0   3   3        1.65       -0.80      2.11 o 
   1   3   3     3116.02     3265.81     27.52 o 
   2   3   3     4200.99     4219.83     33.57 o 
   3   3   3      628.43      610.67     15.51 o 
   4   3   3     3416.57     3555.91     31.98 o 
   5   3   3      267.01      258.79      8.47 o 
   6   3   3      210.60      209.62      8.57 o 
   7   3   3       57.26       65.67      7.92 o 
   8   3   3      101.04       99.05      8.73 o 
   9   3   3      196.46      204.39     13.96 o 
  10   3   3        0.30        0.46      5.21 o 
  11   3   3      106.44      118.78     11.96 o 
  12   3   3      714.65      757.43     30.10 o 
  13   3   3        0.04       17.22      9.30 o 
 -14   4   3       54.24       46.99     20.73 o 
 -13   4   3       37.06       42.90     12.90 o 
 -12   4   3      317.79      294.40     16.86 o 
 -11   4   3      608.02      545.04     19.66 o 
 -10   4   3      288.33      297.84     15.75 o 
  -9   4   3       76.94       98.66      9.66 o 
  -8   4   3       27.45       22.22      4.95 o 
  -7   4   3       14.12       23.22      5.56 o 
  -6   4   3      184.01      165.60      7.28 o 
  -5   4   3      217.59      196.08      7.20 o 
  -4   4   3      239.97      268.47      7.32 o 
  -3   4   3       38.55       43.84      5.75 o 
  -2   4   3       53.06       48.02      4.88 o 
  -1   4   3       43.38       55.58      3.84 o 
   0   4   3      465.17      484.34      9.42 o 
   1   4   3     2004.12     2158.31     22.33 o 
   2   4   3     2538.89     2687.49     26.25 o 
   3   4   3     1517.87     1528.29     30.21 o 
   4   4   3       24.69       34.66      4.71 o 
   5   4   3      128.20      130.05      7.25 o 
   6   4   3        8.17        8.44      3.59 o 
   7   4   3     1293.02     1285.39     20.91 o 
   8   4   3     3510.54     3537.16     43.00 o 
   9   4   3     1199.72     1169.61     32.75 o 
  10   4   3      243.37      237.68     18.36 o 
  11   4   3      640.77      614.11     36.43 o 
  12   4   3      180.53      219.75     28.15 o 
  13   4   3       27.26       42.30     14.53 o 
 -13   5   3       41.26       26.59     10.96 o 
 -12   5   3        0.13       -4.27      9.24 o 
 -11   5   3      439.26      486.04     21.04 o 
 -10   5   3      922.48      952.81     31.71 o 
  -9   5   3        3.79       13.69      5.96 o 
  -8   5   3      170.64      172.88     12.43 o 
  -7   5   3        7.03        7.08      4.28 o 
  -6   5   3       45.35       46.98      6.16 o 
  -5   5   3       68.99       79.46      6.99 o 
  -4   5   3     1250.01     1282.19     21.43 o 
  -3   5   3        0.21        0.63      3.29 o 
  -2   5   3        6.87        6.81      3.62 o 
  -1   5   3      310.81      294.02      9.87 o 
   0   5   3        9.22       14.21      2.94 o 
   1   5   3       60.11       63.85      4.58 o 
   2   5   3      129.14      120.00      7.74 o 
   3   5   3        5.31        5.52      4.14 o 
   4   5   3       54.55       51.27      5.85 o 
   5   5   3      214.94      191.35     12.60 o 
   6   5   3       83.60       76.58      7.52 o 
   7   5   3       45.76       42.29      6.29 o 
   8   5   3       30.95       38.65      7.62 o 
   9   5   3      212.63      231.12     17.18 o 
  10   5   3        0.02       -4.21      6.15 o 
  11   5   3        3.26       23.41     12.12 o 
  12   5   3        5.55       20.39     24.61 o 
 -12   6   3       16.68       35.34      9.13 o 
 -11   6   3      414.48      402.97     20.41 o 
 -10   6   3        0.20        4.80      9.31 o 
  -9   6   3      520.49      559.91     20.63 o 
  -8   6   3        4.73       11.04      5.60 o 
  -7   6   3       87.77       79.85     15.42 o 
  -6   6   3      226.10      228.68     11.83 o 
  -5   6   3      281.73      310.94     12.84 o 
  -4   6   3      119.64      122.81      8.63 o 
  -3   6   3      545.29      536.20     14.92 o 
  -2   6   3        2.75        7.05      4.90 o 
  -1   6   3      450.79      456.92     15.90 o 
   0   6   3      125.59      126.56     10.27 o 
   1   6   3     1123.74     1081.84     24.43 o 
   2   6   3      340.47      374.16     15.84 o 
   3   6   3      821.93      840.26     22.01 o 
   4   6   3        8.72       14.08      5.23 o 
   5   6   3       76.26       72.52      7.91 o 
   6   6   3       42.66       44.53      6.93 o 
   7   6   3       58.60       57.39      7.70 o 
   8   6   3      210.69      227.17     15.06 o 
   9   6   3        7.54       20.27      6.52 o 
  10   6   3       39.01       23.66     10.69 o 
  11   6   3        9.85        3.59     10.82 o 
 -11   7   3       84.70       87.10     10.99 o 
 -10   7   3       62.83       77.71     10.35 o 
  -9   7   3       27.38       46.53     12.21 o 
  -8   7   3       89.47       87.02     13.35 o 
  -7   7   3      151.89      147.07     14.97 o 
  -6   7   3       22.19       20.88      6.35 o 
  -5   7   3        9.45        9.51      5.82 o 
  -4   7   3      230.05      228.23     14.44 o 
  -3   7   3       27.09       25.53      6.33 o 
  -2   7   3      103.11       93.15      9.88 o 
  -1   7   3        0.90        7.17      5.11 o 
   0   7   3        5.82       12.52      5.80 o 
   1   7   3      128.21      120.58     14.81 o 
   2   7   3      304.22      295.22     15.81 o 
   3   7   3       97.77       77.15      9.54 o 
   4   7   3       15.38       10.71      5.53 o 
   5   7   3      443.38      461.83     19.65 o 
   6   7   3       16.39       11.60      6.22 o 
   7   7   3      309.40      299.23     20.45 o 
   8   7   3        3.67       12.61      8.47 o 
   9   7   3        7.32       -1.18      5.96 o 
  10   7   3       67.31       42.94     17.02 o 
  -9   8   3        3.91       -4.63      7.83 o 
  -8   8   3      125.41      142.87     22.39 o 
  -7   8   3      636.06      631.38     36.52 o 
  -6   8   3      394.32      415.61     24.00 o 
  -5   8   3       27.04       24.55      6.79 o 
  -4   8   3        5.07       13.79      6.38 o 
  -3   8   3      236.22      259.42     19.58 o 
  -2   8   3      185.14      174.16     13.66 o 
  -1   8   3      250.08      258.02     16.17 o 
   0   8   3      392.26      362.97     18.77 o 
   1   8   3        0.02        5.84      6.61 o 
   2   8   3        7.79       -0.66      6.54 o 
   3   8   3       72.95       71.33      9.94 o 
   4   8   3        8.48       -3.45      9.63 o 
   5   8   3      528.61      510.91     23.44 o 
   6   8   3      232.11      242.89     19.33 o 
   7   8   3        6.57        0.82      6.80 o 
   8   8   3       22.87       31.72     10.56 o 
  -7   9   3       11.53       16.69      8.17 o 
  -6   9   3       94.75      108.12     15.41 o 
  -5   9   3      290.81      283.27     21.80 o 
  -4   9   3       38.40       37.82      9.81 o 
  -3   9   3       18.06       16.86     11.76 o 
  -2   9   3       12.48       14.38      6.65 o 
  -1   9   3      610.16      586.08     23.64 o 
   0   9   3       69.83       87.62     12.99 o 
   1   9   3       33.28       40.59      8.30 o 
   2   9   3      105.36      113.01     12.67 o 
   3   9   3        4.65        8.40      6.86 o 
   4   9   3       10.75        5.56      6.60 o 
   5   9   3      137.91      123.58     13.12 o 
   6   9   3        1.78        3.69      7.16 o 
  -3  10   3        4.47       25.91      8.13 o 
  -2  10   3       85.23      105.98     13.39 o 
  -1  10   3        3.89       13.07      7.55 o 
   0  10   3       43.32       52.54      9.87 o 
   1  10   3        1.34        0.78      7.20 o 
 -15   0   4      297.70      310.35     43.37 o 
 -14   0   4       53.64       43.52     14.27 o 
 -13   0   4        1.81       16.77      9.26 o 
 -12   0   4      272.55      238.20     27.23 o 
 -11   0   4        1.98       -3.98     13.10 o 
 -10   0   4        2.38       -5.25      6.13 o 
  -9   0   4      189.27      197.27     12.05 o 
  -8   0   4     1449.14     1389.99     26.38 o 
  -7   0   4      560.33      572.63     15.27 o 
  -6   0   4     4051.78     4034.57     44.96 o 
  -5   0   4      781.74      726.80     14.36 o 
  -4   0   4    14480.56    14885.69    136.53 o 
  -3   0   4     9503.82     9547.02    113.31 o 
  -2   0   4       67.77       46.78      4.83 o 
  -1   0   4      536.31      487.48      9.58 o 
   0   0   4     4277.23     4345.61     40.57 o 
   1   0   4     7358.56     7344.06     80.32 o 
   2   0   4      486.21      408.04     25.04 o 
   3   0   4      435.88      395.79     15.48 o 
   4   0   4        1.71       -1.83      2.80 o 
   5   0   4     2455.77     2384.42     49.30 o 
   6   0   4      104.02      101.00     10.29 o 
   7   0   4      720.40      738.65     35.99 o 
   8   0   4      892.20      921.52     36.66 o 
   9   0   4      951.31      974.92     70.45 o 
  10   0   4      214.87      197.07     20.36 o 
  11   0   4       16.72       13.38     10.57 o 
  12   0   4        0.01        4.62      9.36 o 
  13   0   4        1.04       16.90     10.07 o 
 -15   1   4        2.30       -2.00     11.05 o 
 -14   1   4      129.48      101.55     11.55 o 
 -13   1   4        7.95        9.53     11.23 o 
 -12   1   4      298.62      301.11     16.52 o 
 -11   1   4        3.82        6.26      7.62 o 
 -10   1   4      256.85      238.36     11.40 o 
  -9   1   4        0.75        0.13      3.41 o 
  -8   1   4     1120.84     1105.82     16.46 o 
  -7   1   4     3374.72     3493.94     30.52 o 
  -6   1   4      135.14      130.42      5.42 o 
  -5   1   4      402.97      357.37      7.03 o 
  -4   1   4      153.38      144.18      5.78 o 
  -3   1   4      533.83      494.33      9.61 o 
  -2   1   4    12135.11    12329.30     66.73 o 
  -1   1   4      611.68      548.42      7.91 o 
   0   1   4     3121.30     3103.39     24.86 o 
   1   1   4     2666.46     2617.06     20.84 o 
   2   1   4      309.85      278.84      6.48 o 
   3   1   4     1797.71     1715.86     20.65 o 
   4   1   4      292.18      283.69      6.58 o 
   5   1   4     1911.76     2057.18     21.18 o 
   6   1   4      280.46      288.70     10.21 o 
   7   1   4       58.13       59.20      5.97 o 
   8   1   4       11.82       13.20      5.87 o 
   9   1   4      131.13      118.51     11.48 o 
  10   1   4       65.30       69.55      9.96 o 
  11   1   4        5.25       -4.16      6.28 o 
  12   1   4      344.26      346.67     20.17 o 
  13   1   4       20.65       38.68     10.09 o 
 -15   2   4        6.12       17.91     13.47 o 
 -14   2   4       37.55       41.06     10.45 o 
 -13   2   4       23.88       18.05      7.14 o 
 -12   2   4       53.93       48.65     11.02 o 
 -11   2   4      182.08      194.75     11.70 o 
 -10   2   4       97.01       95.62      8.42 o 
  -9   2   4        4.32        1.92      4.10 o 
  -8   2   4     1715.86     1688.03     21.26 o 
  -7   2   4     2798.07     2864.75     39.91 o 
  -6   2   4      614.94      621.79     10.76 o 
  -5   2   4       22.18       14.57      2.68 o 
  -4   2   4      556.79      548.40      9.11 o 
  -3   2   4     1169.73     1110.35     13.12 o 
  -2   2   4     2600.54     2535.60     21.62 o 
  -1   2   4    27305.53    28262.88    135.33 o 
   0   2   4     4643.57     4762.33     33.77 o 
   1   2   4      704.96      769.10     11.12 o 
   2   2   4        1.79       -2.46      2.35 o 
   3   2   4      400.64      404.67      8.62 o 
   4   2   4      193.42      159.83      6.10 o 
   5   2   4      141.23      143.54      6.30 o 
   6   2   4      465.23      442.66     13.25 o 
   7   2   4       66.69       81.61      7.11 o 
   8   2   4        0.98        3.69      5.63 o 
   9   2   4      603.59      599.91     20.38 o 
  10   2   4      804.74      792.00     24.02 o 
  11   2   4      248.91      255.90     17.25 o 
  12   2   4       90.79      129.81     13.90 o 
  13   2   4       20.34       20.09     12.24 o 
 -15   3   4        0.99       18.36     11.16 o 
 -14   3   4        4.78        9.95     10.36 o 
 -13   3   4      127.27      127.98     14.51 o 
 -12   3   4      193.56      187.45     14.07 o 
 -11   3   4      407.08      415.77     15.35 o 
 -10   3   4      219.82      198.76     11.49 o 
  -9   3   4       45.99       42.25      6.22 o 
  -8   3   4        7.83        5.62      3.98 o 
  -7   3   4     2043.71     2207.53     24.77 o 
  -6   3   4      810.45      832.91     13.58 o 
  -5   3   4     2660.35     2639.12     25.38 o 
  -4   3   4      314.24      290.49      9.52 o 
  -3   3   4       96.90       88.92      6.63 o 
  -2   3   4      254.87      256.95      6.80 o 
  -1   3   4     1053.84     1009.37     13.27 o 
   0   3   4        6.67        7.86      2.79 o 
   1   3   4       40.69       32.80      4.48 o 
   2   3   4     5648.00     5967.96     43.57 o 
   3   3   4      906.36      943.11     14.48 o 
   4   3   4      173.96      200.17      7.43 o 
   5   3   4      444.28      421.27     14.15 o 
   6   3   4     1126.55     1113.31     17.84 o 
   7   3   4      370.87      358.47     14.84 o 
   8   3   4      384.89      378.09     17.22 o 
   9   3   4       44.84       41.00      7.83 o 
  10   3   4        2.91       -2.02      6.58 o 
  11   3   4      187.72      198.38     15.34 o 
  12   3   4      144.51      153.30     17.33 o 
  13   3   4        0.96        6.46      8.05 o 
 -14   4   4        2.06       12.89      9.66 o 
 -13   4   4       80.57       70.21     11.94 o 
 -12   4   4      287.20      299.95     16.97 o 
 -11   4   4        0.95        2.01      5.38 o 
 -10   4   4        3.56       -0.15      5.18 o 
  -9   4   4      360.67      368.99     21.16 o 
  -8   4   4       65.67       64.35      7.84 o 
  -7   4   4      147.65      180.17      9.27 o 
  -6   4   4       25.70       26.03      3.88 o 
  -5   4   4      889.57      858.34     13.89 o 
  -4   4   4        2.85        0.10      2.35 o 
  -3   4   4      675.21      710.63     11.42 o 
  -2   4   4      341.93      342.25      8.03 o 
  -1   4   4      371.10      392.94      8.76 o 
   0   4   4       33.09       34.16      3.77 o 
   1   4   4     2059.78     2227.57     23.50 o 
   2   4   4     2395.94     2577.66     26.46 o 
   3   4   4      343.60      331.53      9.28 o 
   4   4   4     1804.12     1741.10     22.51 o 
   5   4   4       39.79       49.16      5.20 o 
   6   4   4     2322.07     2323.55     28.31 o 
   7   4   4      598.70      581.33     21.63 o 
   8   4   4      657.56      692.62     18.37 o 
   9   4   4      262.08      248.95     32.95 o 
  10   4   4       57.37       48.25     10.55 o 
  11   4   4      335.74      321.97     22.21 o 
  12   4   4      149.03      170.01     22.37 o 
 -13   5   4        5.87        6.53      8.16 o 
 -12   5   4      336.27      353.85     18.95 o 
 -11   5   4      468.78      500.40     20.56 o 
 -10   5   4      178.88      191.23     13.86 o 
  -9   5   4       44.01       52.82      9.31 o 
  -8   5   4       10.77        6.85     10.06 o 
  -7   5   4      441.16      465.25     16.49 o 
  -6   5   4       38.50       32.04      5.30 o 
  -5   5   4       77.89       81.30      7.06 o 
  -4   5   4      870.85      920.14     18.13 o 
  -3   5   4     1204.74     1162.74     20.04 o 
  -2   5   4      459.94      442.02     12.17 o 
  -1   5   4        7.58       14.71      3.88 o 
   0   5   4      151.51      172.30      7.47 o 
   1   5   4       87.45       89.89      5.67 o 
   2   5   4       27.97       29.65      4.16 o 
   3   5   4       54.55       60.13      6.48 o 
   4   5   4      109.46      120.05      8.64 o 
   5   5   4      312.77      333.79     12.88 o 
   6   5   4      114.34      122.23      9.32 o 
   7   5   4     1634.59     1579.31     31.95 o 
   8   5   4      278.14      312.20     16.62 o 
   9   5   4      390.54      352.86     21.64 o 
  10   5   4        9.29        8.21      7.14 o 
  11   5   4        2.47        8.92      9.82 o 
  12   5   4        4.51       -2.61     11.55 o 
 -12   6   4      131.91      148.38     13.40 o 
 -11   6   4      103.32      118.84     11.88 o 
 -10   6   4       16.11       11.71      6.54 o 
  -9   6   4       17.01       18.18      6.36 o 
  -8   6   4       85.27       87.06      9.81 o 
  -7   6   4      404.51      393.70     17.41 o 
  -6   6   4       14.38       13.03      5.17 o 
  -5   6   4        0.30        5.81      4.53 o 
  -4   6   4      114.71      110.52      8.41 o 
  -3   6   4       89.84       86.80      8.07 o 
  -2   6   4        6.39        9.10      4.26 o 
  -1   6   4      129.27      131.37     11.57 o 
   0   6   4      393.93      398.64     15.64 o 
   1   6   4      581.17      544.00     17.64 o 
   2   6   4       44.50       44.19      7.40 o 
   3   6   4      192.20      163.81     13.39 o 
   4   6   4       11.04       11.90      4.96 o 
   5   6   4      103.39       92.86      8.64 o 
   6   6   4       13.62       20.32      5.76 o 
   7   6   4        2.97        3.53      6.29 o 
   8   6   4        1.20        2.81      6.09 o 
   9   6   4        0.13       -4.09      8.67 o 
  10   6   4       30.29       42.82      9.38 o 
  11   6   4        6.00        3.71     34.11 o 
 -11   7   4        1.08        4.63      7.67 o 
 -10   7   4      437.13      440.84     21.39 o 
  -9   7   4        4.31        5.29      5.93 o 
  -8   7   4      110.40       88.17     11.97 o 
  -7   7   4      111.40      122.03     13.78 o 
  -6   7   4       16.93       10.72      6.86 o 
  -5   7   4        7.78        5.53      5.45 o 
  -4   7   4      550.20      516.43     19.15 o 
  -3   7   4       12.73        9.93      8.10 o 
  -2   7   4       11.38       -1.03      4.91 o 
  -1   7   4       47.62       48.45      7.84 o 
   0   7   4      497.67      476.69     18.67 o 
   1   7   4      758.69      800.26     22.83 o 
   2   7   4      450.19      459.38     24.87 o 
   3   7   4        1.35       -2.58      5.12 o 
   4   7   4       78.10       78.61     11.69 o 
   5   7   4      218.24      243.81     15.54 o 
   6   7   4        0.02       17.65      7.97 o 
   7   7   4      105.08      119.94     13.88 o 
   8   7   4        5.21        7.73      6.44 o 
   9   7   4       30.13       46.60     10.28 o 
 -10   8   4        0.01      -10.37      8.74 o 
  -9   8   4      202.72      246.00     20.50 o 
  -8   8   4      396.96      396.38     24.74 o 
  -7   8   4      255.78      289.96     21.41 o 
  -6   8   4       43.97       46.89     11.35 o 
  -5   8   4        2.18        5.96      4.96 o 
  -4   8   4       75.64       89.52      9.88 o 
  -3   8   4        1.31       -1.11      5.15 o 
  -2   8   4      276.00      276.04     16.64 o 
  -1   8   4        0.32        0.88      5.24 o 
   0   8   4       28.98       18.12      6.68 o 
   1   8   4       38.18       32.46      7.61 o 
   2   8   4        6.68       10.96      6.15 o 
   3   8   4      136.28      146.63     15.03 o 
   4   8   4      418.27      402.89     19.99 o 
   5   8   4      202.30      191.75     17.64 o 
   6   8   4      246.75      248.90     23.26 o 
   7   8   4       73.60       94.34     13.29 o 
   8   8   4        6.09       -1.62     13.65 o 
  -7   9   4       49.79       54.62     11.07 o 
  -6   9   4       64.47       74.64     14.42 o 
  -5   9   4      161.83      162.70     16.21 o 
  -4   9   4       70.17       61.09      9.01 o 
  -3   9   4      180.08      170.54     14.46 o 
  -2   9   4       31.71       29.20      7.92 o 
  -1   9   4      673.95      658.39     23.88 o 
   0   9   4       34.60       41.68      8.24 o 
   1   9   4       41.88       48.17      8.75 o 
   2   9   4        0.00        8.01      6.78 o 
   3   9   4        1.05       -8.28      5.52 o 
   4   9   4        2.58       13.21      8.03 o 
   5   9   4        8.50        2.87      6.84 o 
  -2  10   4       71.11       78.80     10.93 o 
  -1  10   4       42.81       50.30     10.38 o 
   0  10   4      136.55      163.25     15.63 o 
 -15   1   5        7.01       -2.49      8.32 o 
 -14   1   5      253.64      255.69     16.74 o 
 -13   1   5      195.78      182.90     14.21 o 
 -12   1   5        1.97       10.01      6.24 o 
 -11   1   5        5.03       18.02      6.57 o 
 -10   1   5       85.58       76.97      8.82 o 
  -9   1   5        5.92       12.77      4.23 o 
  -8   1   5     2632.31     2558.15     28.07 o 
  -7   1   5     3187.08     3159.14     30.19 o 
  -6   1   5      150.35      167.53      7.32 o 
  -5   1   5     1468.03     1487.49     18.85 o 
  -4   1   5      773.46      757.67     12.41 o 
  -3   1   5     3949.62     3929.52     28.59 o 
  -2   1   5     1218.94     1135.06     12.68 o 
  -1   1   5     3380.89     3142.56     24.44 o 
   0   1   5        0.56       -0.34      1.91 o 
   1   1   5      724.85      690.96     12.33 o 
   2   1   5      161.43      148.85      5.93 o 
   3   1   5       51.26       38.91      5.03 o 
   4   1   5      189.16      216.09      7.51 o 
   5   1   5      874.18      926.48     11.52 o 
   6   1   5        4.38        6.74      3.46 o 
   7   1   5        0.17        8.08      5.33 o 
   8   1   5      122.03      120.55     10.86 o 
   9   1   5        3.01       -1.43      5.65 o 
  10   1   5       84.92      104.67     14.69 o 
  11   1   5      107.61      116.78     12.59 o 
  12   1   5        4.55       -0.24      7.25 o 
  13   1   5        5.82        4.32      7.11 o 
 -15   2   5       55.41       59.58     12.62 o 
 -14   2   5       67.56       80.67     10.89 o 
 -13   2   5      186.85      169.96     13.91 o 
 -12   2   5     1198.69     1085.66     27.33 o 
 -11   2   5     4428.63     4274.38     64.66 o 
 -10   2   5       64.73       74.78      7.57 o 
  -9   2   5      136.25      136.82      8.77 o 
  -8   2   5     1515.31     1563.74     23.90 o 
  -7   2   5      774.68      757.17     12.22 o 
  -6   2   5      527.89      547.09      9.64 o 
  -5   2   5       12.97       17.56      2.61 o 
  -4   2   5      150.57      141.00      5.12 o 
  -3   2   5      920.18      958.44     12.54 o 
  -2   2   5     1642.11     1630.36     17.00 o 
  -1   2   5     2697.33     2772.75     23.92 o 
   0   2   5     2403.53     2407.14     22.06 o 
   1   2   5     2521.29     2597.23     23.64 o 
   2   2   5      364.34      383.17      8.32 o 
   3   2   5      935.78      976.09     13.81 o 
   4   2   5       78.38       74.57      4.60 o 
   5   2   5       60.73       70.46      4.78 o 
   6   2   5       58.34       74.96      6.51 o 
   7   2   5        3.80       -1.96      6.69 o 
   8   2   5     1971.35     1859.53     61.74 o 
   9   2   5     1853.25     1857.42     36.54 o 
  10   2   5      232.75      306.30     28.58 o 
  11   2   5        0.92        8.96      6.45 o 
  12   2   5       54.86       52.44      9.67 o 
  13   2   5      137.79      184.46     18.22 o 
 -15   3   5       81.14       53.02     29.24 o 
 -14   3   5        2.39        7.39      7.47 o 
 -13   3   5        6.01       16.19      8.50 o 
 -12   3   5       29.58       32.37      7.90 o 
 -11   3   5      543.90      478.63     16.04 o 
 -10   3   5      159.64      172.01     10.70 o 
  -9   3   5      134.57      126.27      9.64 o 
  -8   3   5      228.92      246.76     10.85 o 
  -7   3   5      130.63      163.01      6.88 o 
  -6   3   5      162.71      158.60      6.41 o 
  -5   3   5     1666.91     1700.41     19.49 o 
  -4   3   5     3643.50     3651.03     30.72 o 
  -3   3   5       14.91       13.59      2.97 o 
  -2   3   5      300.56      322.11     10.14 o 
  -1   3   5      236.84      225.23      6.94 o 
   0   3   5       71.25       68.91      4.71 o 
   1   3   5     4023.31     4340.92     35.00 o 
   2   3   5       46.16       47.41      4.33 o 
   3   3   5       11.31        8.10      2.97 o 
   4   3   5      396.72      411.88     13.02 o 
   5   3   5        6.22        1.97      2.96 o 
   6   3   5      239.97      255.73     10.89 o 
   7   3   5      614.30      604.91     19.40 o 
   8   3   5      710.08      719.34     21.89 o 
   9   3   5       15.79       13.86      6.49 o 
  10   3   5       10.09       -1.80      7.57 o 
  11   3   5       13.76        5.01      7.93 o 
  12   3   5      318.21      358.22     20.81 o 
 -14   4   5       21.29       36.84     11.69 o 
 -13   4   5       42.35       55.93     11.05 o 
 -12   4   5      263.66      318.71     21.25 o 
 -11   4   5       14.07       11.59      5.96 o 
 -10   4   5       22.76       30.17      7.08 o 
  -9   4   5       80.91       70.05     13.67 o 
  -8   4   5       12.95       16.42      5.59 o 
  -7   4   5       49.13       57.19      7.58 o 
  -6   4   5      293.01      297.93      8.91 o 
  -5   4   5      823.66      855.92     14.02 o 
  -4   4   5      533.26      526.88     11.76 o 
  -3   4   5      387.14      388.65      8.90 o 
  -2   4   5      515.65      470.90      9.90 o 
  -1   4   5      688.90      719.58     12.49 o 
   0   4   5      808.75      838.78     16.50 o 
   1   4   5     1339.68     1284.29     17.69 o 
   2   4   5     6224.04     6454.43     48.94 o 
   3   4   5      816.70      852.33     15.22 o 
   4   4   5        7.95       12.19      3.76 o 
   5   4   5      268.76      305.85      9.65 o 
   6   4   5      534.84      538.45     15.24 o 
   7   4   5     2215.99     2161.37     32.63 o 
   8   4   5      668.51      671.95     21.40 o 
   9   4   5      135.81      167.72     16.42 o 
  10   4   5        3.37        3.11      6.99 o 
  11   4   5       60.91       84.31     13.19 o 
  12   4   5        9.85       28.30     22.78 o 
 -13   5   5      291.01      347.74     23.50 o 
 -12   5   5       76.21       91.36     10.68 o 
 -11   5   5       50.21       75.16      9.64 o 
 -10   5   5      187.96      170.08     15.16 o 
  -9   5   5        2.01        1.62      5.01 o 
  -8   5   5       14.12       16.49      5.95 o 
  -7   5   5      629.00      647.26     20.49 o 
  -6   5   5        0.02       -0.84      4.54 o 
  -5   5   5        6.98        8.16      4.17 o 
  -4   5   5       59.82       55.56      5.99 o 
  -3   5   5      192.63      199.41      9.55 o 
  -2   5   5       93.64      104.93      7.50 o 
  -1   5   5      182.71      188.37      9.08 o 
   0   5   5       27.92       19.92      3.82 o 
   1   5   5        6.02       10.94      3.50 o 
   2   5   5      176.56      185.63      9.76 o 
   3   5   5      390.62      371.10     12.77 o 
   4   5   5      170.02      159.80      9.81 o 
   5   5   5      475.55      460.53     14.78 o 
   6   5   5      140.32      139.66     11.58 o 
   7   5   5      322.34      323.23     16.54 o 
   8   5   5      818.50      781.86     29.62 o 
   9   5   5       21.04       13.13     12.27 o 
  10   5   5       54.45       54.33     10.82 o 
  11   5   5       60.57       78.51     12.08 o 
 -13   6   5        1.13        4.85      8.33 o 
 -12   6   5        0.52        8.85      6.33 o 
 -11   6   5      188.63      210.52     15.49 o 
 -10   6   5      143.08      161.94     13.37 o 
  -9   6   5        0.07        7.18      5.80 o 
  -8   6   5       68.65       66.31      8.94 o 
  -7   6   5       42.53       42.15      7.48 o 
  -6   6   5        8.79       20.35      5.97 o 
  -5   6   5       95.94      101.42      8.37 o 
  -4   6   5        0.66       -0.09      3.71 o 
  -3   6   5      184.66      178.38      9.89 o 
  -2   6   5      533.78      516.44     17.28 o 
  -1   6   5      139.14      141.14     10.74 o 
   0   6   5      102.88      117.71     13.29 o 
   1   6   5       52.69       51.57      7.60 o 
   2   6   5       40.88       32.76      6.59 o 
   3   6   5        8.06        6.61      5.27 o 
   4   6   5      375.25      396.09     14.99 o 
   5   6   5       33.98       29.45      6.21 o 
   6   6   5       23.86       16.75      6.73 o 
   7   6   5       99.69      104.34     11.20 o 
   8   6   5      187.44      188.93     17.23 o 
   9   6   5        0.34        5.39      7.31 o 
  10   6   5      149.97      169.81     33.70 o 
 -11   7   5       19.69       19.22      6.91 o 
 -10   7   5       12.59       11.21      7.30 o 
  -9   7   5       44.35       41.76      7.92 o 
  -8   7   5       30.97       35.09     10.54 o 
  -7   7   5      199.95      234.07     18.45 o 
  -6   7   5       10.07       14.27      7.22 o 
  -5   7   5       27.91       24.30      6.56 o 
  -4   7   5        6.88        5.62      5.23 o 
  -3   7   5        0.98        4.88      4.59 o 
  -2   7   5      348.27      318.98     16.14 o 
  -1   7   5       20.52       17.71      6.03 o 
   0   7   5        2.80        5.94      5.54 o 
   1   7   5     1075.61     1053.06     26.43 o 
   2   7   5      423.00      422.62     18.07 o 
   3   7   5       24.81       21.70      6.59 o 
   4   7   5        1.77       -6.59      5.22 o 
   5   7   5        2.10       -0.49      4.93 o 
   6   7   5       80.88      106.56     13.45 o 
   7   7   5       13.69       20.67      9.43 o 
   8   7   5       21.09       30.58      9.42 o 
   9   7   5        3.10        7.37      9.82 o 
 -10   8   5      124.62      157.30     17.57 o 
  -9   8   5      225.08      251.64     21.00 o 
  -8   8   5      396.98      419.00     25.27 o 
  -7   8   5        0.18       -4.75      5.31 o 
  -6   8   5       22.23       28.56      8.47 o 
  -5   8   5        5.24        8.76     10.77 o 
  -4   8   5        0.28       -5.71      4.52 o 
  -3   8   5     1126.01     1178.72     29.70 o 
  -2   8   5      683.91      680.65     22.57 o 
  -1   8   5      240.51      196.58     14.55 o 
   0   8   5       17.50       16.64      6.43 o 
   1   8   5      156.37      133.26     12.48 o 
   2   8   5      342.19      384.63     27.02 o 
   3   8   5      337.71      334.44     18.55 o 
   4   8   5      179.01      173.17     14.31 o 
   5   8   5       49.76       60.01     12.98 o 
   6   8   5      157.97      161.08     16.74 o 
   7   8   5        0.07        1.60      9.21 o 
  -7   9   5      259.19      291.70     19.88 o 
  -6   9   5       80.50       99.61     13.55 o 
  -5   9   5      261.39      270.90     25.48 o 
  -4   9   5       19.54       18.12      6.66 o 
  -3   9   5       14.10       18.14      7.39 o 
  -2   9   5      114.12      149.09     13.71 o 
  -1   9   5       14.85       17.35      9.96 o 
   0   9   5       10.93       19.16      7.05 o 
   1   9   5        2.05       -2.18      6.52 o 
   2   9   5        2.13        3.89      6.28 o 
   3   9   5      257.46      235.08     17.59 o 
   4   9   5       49.78       47.91      9.89 o 
   5   9   5       21.16       10.49      9.63 o 
 -16   0   6       48.28       31.15     22.46 o 
 -15   0   6       57.68       68.25     15.39 o 
 -14   0   6        5.23       -6.51      9.65 o 
 -13   0   6       60.63       44.20     12.27 o 
 -12   0   6      473.50      456.99     57.21 o 
 -11   0   6      235.25      211.77     19.67 o 
 -10   0   6      337.17      263.74     19.84 o 
  -9   0   6       17.85        5.23     15.79 o 
  -8   0   6      186.05      188.79      9.39 o 
  -7   0   6     1075.81     1070.55     19.32 o 
  -6   0   6      488.52      520.66     18.35 o 
  -5   0   6      255.53      230.00      7.54 o 
  -4   0   6      906.59      933.22     36.33 o 
  -3   0   6     4943.86     5019.94     48.91 o 
  -2   0   6     7120.98     6977.17     62.11 o 
  -1   0   6     1944.97     1862.94     34.84 o 
   0   0   6     3203.80     3236.59     35.79 o 
   1   0   6     3447.93     3443.83     36.98 o 
   2   0   6      130.22      122.99     10.59 o 
   3   0   6     1382.83     1323.22     31.89 o 
   4   0   6     2165.47     2263.38     45.65 o 
   5   0   6     1829.01     1853.70     42.89 o 
   6   0   6      277.25      297.59     20.04 o 
   7   0   6      577.51      594.94     42.20 o 
   8   0   6      518.74      511.25     26.15 o 
   9   0   6       21.50       14.73     13.77 o 
  10   0   6      143.28      170.81     20.89 o 
  11   0   6      343.04      394.38     43.37 o 
  12   0   6      105.09      115.77     18.12 o 
  13   0   6       20.01       36.85     13.21 o 
 -15   1   6       39.32       40.59     10.00 o 
 -14   1   6      236.04      238.51     16.49 o 
 -13   1   6       64.95       75.77     12.31 o 
 -12   1   6       59.24       71.68      9.59 o 
 -11   1   6      554.59      480.44     17.93 o 
 -10   1   6      130.13      135.64     11.10 o 
  -9   1   6       33.64       50.27      6.42 o 
  -8   1   6      259.88      256.19      9.85 o 
  -7   1   6     1705.53     1770.88     23.27 o 
  -6   1   6      626.67      603.22     12.26 o 
  -5   1   6      509.71      534.65     14.70 o 
  -4   1   6      557.64      577.05     12.71 o 
  -3   1   6       11.82        6.78      2.53 o 
  -2   1   6      120.03      137.29      5.03 o 
  -1   1   6      133.76      138.46      5.04 o 
   0   1   6      818.16      767.71     10.73 o 
   1   1   6     3395.63     3475.62     27.26 o 
   2   1   6      582.75      618.15     11.54 o 
   3   1   6     2035.24     2050.98     23.47 o 
   4   1   6      239.58      251.02      8.06 o 
   5   1   6     2964.95     3110.08     41.26 o 
   6   1   6       12.98       13.20      5.43 o 
   7   1   6       20.03       24.51      6.50 o 
   8   1   6       12.86       10.40      6.26 o 
   9   1   6      269.63      279.86     16.65 o 
  10   1   6       21.88       20.62      7.82 o 
  11   1   6       17.87       20.27      7.53 o 
  12   1   6        7.39       -4.05      6.30 o 
  13   1   6        0.06       -0.25      6.46 o 
 -15   2   6       98.82       83.26     11.54 o 
 -14   2   6       40.65       41.56      9.09 o 
 -13   2   6        1.09       -1.82      5.78 o 
 -12   2   6       19.85       21.95      7.56 o 
 -11   2   6     2206.87     2050.41     39.07 o 
 -10   2   6       73.05       74.09      7.56 o 
  -9   2   6      607.82      628.82     15.55 o 
  -8   2   6      773.41      764.16     16.36 o 
  -7   2   6       93.69       73.66      6.22 o 
  -6   2   6        8.13        0.95      3.10 o 
  -5   2   6       45.20       39.64      3.06 o 
  -4   2   6       70.26       73.07      4.31 o 
  -3   2   6      380.03      391.37     10.56 o 
  -2   2   6      472.62      505.84      9.45 o 
  -1   2   6     1016.10     1006.45     13.60 o 
   0   2   6     1192.26     1336.27     16.14 o 
   1   2   6     1833.13     1833.32     19.47 o 
   2   2   6     7411.72     7950.58     52.63 o 
   3   2   6      667.32      771.28     12.21 o 
   4   2   6      584.03      554.87     11.95 o 
   5   2   6       51.54       56.06      5.59 o 
   6   2   6        8.25        5.15      7.06 o 
   7   2   6      963.57      895.05     34.19 o 
   8   2   6     1302.88     1273.30     29.38 o 
   9   2   6      235.72      248.71     16.32 o 
  10   2   6      221.58      221.34     20.20 o 
  11   2   6      124.64      158.84     14.51 o 
  12   2   6       87.96      108.32     12.34 o 
 -15   3   6      128.68      129.27     15.58 o 
 -14   3   6       90.45       78.21     12.51 o 
 -13   3   6       60.26       49.60     10.07 o 
 -12   3   6      440.97      411.26     19.12 o 
 -11   3   6      224.77      236.46     18.29 o 
 -10   3   6     1737.50     1783.18     28.80 o 
  -9   3   6      387.39      423.65     15.89 o 
  -8   3   6       33.45       33.07      5.39 o 
  -7   3   6       63.10       70.95      6.47 o 
  -6   3   6        0.75       -2.31      2.35 o 
  -5   3   6       71.86       80.86      4.85 o 
  -4   3   6     1423.67     1455.01     19.04 o 
  -3   3   6      180.52      197.85      7.80 o 
  -2   3   6      553.38      512.17     10.15 o 
  -1   3   6     2724.44     2740.21     26.00 o 
   0   3   6      855.10      892.75     13.82 o 
   1   3   6      377.37      435.09      9.82 o 
   2   3   6     2049.63     2159.88     23.68 o 
   3   3   6       59.36       51.23      4.75 o 
   4   3   6     1335.81     1324.82     18.86 o 
   5   3   6      274.20      246.66     10.70 o 
   6   3   6      284.39      245.95     13.95 o 
   7   3   6       69.70       63.23      8.57 o 
   8   3   6      638.32      622.09     21.25 o 
   9   3   6       12.70        7.11      6.33 o 
  10   3   6       97.05       96.09     11.46 o 
  11   3   6        0.06        5.33      6.76 o 
  12   3   6        2.36        3.55      6.29 o 
 -14   4   6       10.59       43.84     10.88 o 
 -13   4   6        0.34       10.20      8.92 o 
 -12   4   6       42.67       46.29     12.41 o 
 -11   4   6        1.07        5.30      5.18 o 
 -10   4   6       58.12       59.82      8.27 o 
  -9   4   6       85.04       85.39      9.37 o 
  -8   4   6        0.03        2.64      5.16 o 
  -7   4   6      774.73      763.53     20.14 o 
  -6   4   6      126.14      132.13      6.70 o 
  -5   4   6        6.20        7.53      3.50 o 
  -4   4   6     1084.87     1079.77     15.98 o 
  -3   4   6      155.79      169.96      6.84 o 
  -2   4   6      305.48      286.38      8.49 o 
  -1   4   6     1285.40     1373.71     18.29 o 
   0   4   6     5735.78     5742.43     44.54 o 
   1   4   6     2296.08     2347.74     25.74 o 
   2   4   6      613.90      560.94     12.33 o 
   3   4   6        7.25        6.66      3.49 o 
   4   4   6      307.01      325.40     10.30 o 
   5   4   6        0.65       -4.96      3.31 o 
   6   4   6        7.68       14.87      4.82 o 
   7   4   6        1.09        4.06      5.34 o 
   8   4   6      706.77      716.79     22.64 o 
   9   4   6      129.16      163.45     28.07 o 
  10   4   6       20.17       32.54      8.47 o 
  11   4   6        8.60       19.73      8.05 o 
 -14   5   6       78.34       88.57     16.88 o 
 -13   5   6      116.69      133.89     18.92 o 
 -12   5   6        1.85       11.20     13.20 o 
 -11   5   6        1.98       -7.30      6.13 o 
 -10   5   6        4.09        5.27      5.65 o 
  -9   5   6      141.38      141.79     11.78 o 
  -8   5   6      257.46      275.09     15.04 o 
  -7   5   6      298.56      317.77     22.19 o 
  -6   5   6       79.60       62.90      8.08 o 
  -5   5   6       45.84       31.91      5.28 o 
  -4   5   6        1.70        0.02      3.43 o 
  -3   5   6      243.78      228.53     10.29 o 
  -2   5   6       40.38       35.80      5.42 o 
  -1   5   6        9.20        1.92      3.96 o 
   0   5   6      603.26      607.35     12.87 o 
   1   5   6      263.02      274.34      9.55 o 
   2   5   6      929.10      949.94     17.00 o 
   3   5   6       17.73        9.53      4.65 o 
   4   5   6      497.01      489.24     14.96 o 
   5   5   6      721.63      678.04     26.72 o 
   6   5   6        5.31        4.66      5.43 o 
   7   5   6       23.65       46.92     12.84 o 
   8   5   6      206.16      197.76     17.57 o 
   9   5   6       43.91       41.47      9.62 o 
  10   5   6       81.83      110.42     14.27 o 
  11   5   6        5.48       14.54      7.76 o 
 -13   6   6       15.19       24.70     11.02 o 
 -12   6   6       30.73       18.29      7.78 o 
 -11   6   6      123.46      116.47     12.01 o 
 -10   6   6       50.00       48.49      8.89 o 
  -9   6   6      165.51      147.07     12.83 o 
  -8   6   6      319.84      289.78     16.04 o 
  -7   6   6       99.04      100.58     11.35 o 
  -6   6   6       10.14        6.59      5.26 o 
  -5   6   6        4.98        9.82      4.23 o 
  -4   6   6        0.10        1.84      3.99 o 
  -3   6   6      604.28      622.80     16.19 o 
  -2   6   6      733.56      679.50     19.27 o 
  -1   6   6      410.57      399.01     22.68 o 
   0   6   6      227.88      242.17     17.24 o 
   1   6   6       92.18       96.00      9.49 o 
   2   6   6       22.10       14.56      5.90 o 
   3   6   6     1498.37     1464.45     30.29 o 
   4   6   6      136.68      148.49     10.56 o 
   5   6   6       69.31       56.42      8.83 o 
   6   6   6        0.01       -8.19      5.46 o 
   7   6   6        2.66       -8.17      6.14 o 
   8   6   6       25.90       10.96      7.52 o 
   9   6   6        1.88       -0.99      8.06 o 
  10   6   6       29.70       26.51      8.64 o 
 -11   7   6        7.89        5.60      6.25 o 
 -10   7   6      192.28      194.78     18.76 o 
  -9   7   6       26.21       24.12      6.77 o 
  -8   7   6       24.84       23.79      8.19 o 
  -7   7   6        2.34        4.21      6.89 o 
  -6   7   6       18.04       17.67      7.47 o 
  -5   7   6       25.45       20.26     10.47 o 
  -4   7   6        1.21        9.35      5.43 o 
  -3   7   6        7.51       10.25      5.63 o 
  -2   7   6      675.81      642.43     20.49 o 
  -1   7   6      653.56      625.06     20.43 o 
   0   7   6      260.83      256.91     15.01 o 
   1   7   6      425.75      449.67     18.96 o 
   2   7   6      161.73      160.19     12.74 o 
   3   7   6       12.29        5.63      6.26 o 
   4   7   6      116.16      125.47     11.69 o 
   5   7   6       11.21       -0.38      7.88 o 
   6   7   6      189.85      173.61     16.45 o 
   7   7   6        5.31        5.07      7.56 o 
   8   7   6       30.30       52.88     12.01 o 
  -9   8   6        3.09       -0.52      7.32 o 
  -8   8   6      104.28      116.33     14.36 o 
  -7   8   6        4.52       -0.90      6.52 o 
  -6   8   6       34.97       18.84      8.99 o 
  -5   8   6      146.10      134.84     14.76 o 
  -4   8   6       64.08       67.68      9.29 o 
  -3   8   6        3.72       14.24      6.27 o 
  -2   8   6      322.85      327.41     17.91 o 
  -1   8   6       27.88       28.57      7.30 o 
   0   8   6        8.24        7.71      5.99 o 
   1   8   6       49.36       47.47      9.60 o 
   2   8   6      200.26      204.21     15.18 o 
   3   8   6      197.92      197.94     15.06 o 
   4   8   6      428.59      442.92     26.59 o 
   5   8   6        7.76       10.36      8.85 o 
   6   8   6        9.54        0.13      9.74 o 
   7   8   6       40.05       62.38     21.90 o 
  -7   9   6       10.64        5.15      7.31 o 
  -6   9   6        0.49       11.87      6.71 o 
  -5   9   6      217.66      231.11     19.63 o 
  -4   9   6      796.44      758.54     29.79 o 
  -3   9   6      981.44      979.06     28.65 o 
  -2   9   6      285.64      273.15     18.10 o 
  -1   9   6        0.13       -0.39      6.13 o 
   0   9   6       29.48       42.93      8.64 o 
   1   9   6        0.42        9.32      6.67 o 
   2   9   6       17.16       34.45      8.23 o 
   3   9   6        0.03        3.73      8.96 o 
   4   9   6       24.55       24.32     10.34 o 
 -16   1   7       10.53       -0.63      8.91 o 
 -15   1   7       59.68       40.14      9.02 o 
 -14   1   7       52.84       43.12      8.77 o 
 -13   1   7       43.45       38.55      8.18 o 
 -12   1   7       14.25        7.74      7.30 o 
 -11   1   7      290.21      254.45     14.96 o 
 -10   1   7      314.99      310.66     15.24 o 
  -9   1   7       60.80       67.94      8.04 o 
  -8   1   7       99.47      104.35      6.92 o 
  -7   1   7      172.65      178.68      7.88 o 
  -6   1   7       31.14       47.27      4.61 o 
  -5   1   7       84.07       89.94      5.61 o 
  -4   1   7      189.67      163.92      6.11 o 
  -3   1   7       10.64       22.50      3.12 o 
  -2   1   7      307.77      276.02      7.01 o 
  -1   1   7      247.51      229.22      6.44 o 
   0   1   7       55.36       58.87      3.91 o 
   1   1   7     2765.21     2859.87     24.58 o 
   2   1   7     1136.90     1258.77     19.35 o 
   3   1   7     2428.70     2508.55     27.28 o 
   4   1   7        1.39        1.15      4.04 o 
   5   1   7      187.86      190.16     11.83 o 
   6   1   7       11.90       14.66      5.69 o 
   7   1   7        5.59       15.41      6.47 o 
   8   1   7      345.03      362.98     17.85 o 
   9   1   7       17.91       20.90      6.99 o 
  10   1   7        0.00        7.46      7.07 o 
  11   1   7       68.62      101.22     19.49 o 
  12   1   7      129.42      167.72     15.38 o 
 -15   2   7      735.83      750.30     26.26 o 
 -14   2   7      133.79      108.00     12.52 o 
 -13   2   7        3.96       -6.89      5.95 o 
 -12   2   7      475.59      491.92     21.55 o 
 -11   2   7      681.71      570.70     19.57 o 
 -10   2   7      375.42      399.30     16.84 o 
  -9   2   7      167.48      159.78      9.37 o 
  -8   2   7      473.78      422.73     12.47 o 
  -7   2   7        6.09        3.00      4.07 o 
  -6   2   7      392.85      379.78     10.61 o 
  -5   2   7      778.67      791.33     17.02 o 
  -4   2   7       89.22       90.45      4.86 o 
  -3   2   7     1504.05     1645.29     18.61 o 
  -2   2   7       31.56       40.39      4.04 o 
  -1   2   7      541.22      519.83     10.10 o 
   0   2   7     1586.93     1650.91     18.87 o 
   1   2   7     1137.18     1174.24     14.55 o 
   2   2   7     1695.33     1933.10     33.15 o 
   3   2   7        0.09        0.30      1.84 o 
   4   2   7       13.96       25.44      4.27 o 
   5   2   7        1.38        8.33      5.50 o 
   6   2   7     1610.30     1537.75     46.02 o 
   7   2   7      621.45      596.89     19.94 o 
   8   2   7        4.05       -4.91      5.29 o 
   9   2   7      419.74      408.03     20.10 o 
  10   2   7       66.91       72.92     10.75 o 
  11   2   7        5.51        0.23      6.70 o 
  12   2   7       72.92       81.10     11.15 o 
 -15   3   7      326.13      299.32     22.77 o 
 -14   3   7      401.33      313.67     22.06 o 
 -13   3   7      157.74      142.65     14.99 o 
 -12   3   7      320.14      312.36     17.15 o 
 -11   3   7      922.26      940.66     24.81 o 
 -10   3   7      126.02      122.52      9.45 o 
  -9   3   7       66.53       66.15      7.10 o 
  -8   3   7       23.65       25.00      5.52 o 
  -7   3   7      466.66      478.27     12.97 o 
  -6   3   7       30.60       31.26      4.98 o 
  -5   3   7      234.66      262.86      7.87 o 
  -4   3   7     1165.33     1112.43     15.65 o 
  -3   3   7      382.36      353.40      8.90 o 
  -2   3   7     3043.28     3169.01     29.17 o 
  -1   3   7       88.52       78.88      5.37 o 
   0   3   7     3532.96     3917.27     34.03 o 
   1   3   7      128.48       77.67      7.37 o 
   2   3   7      130.84      139.88      8.99 o 
   3   3   7      118.76      143.92      6.93 o 
   4   3   7      209.46      210.85     10.08 o 
   5   3   7      264.07      273.81     15.66 o 
   6   3   7      164.20      174.77     12.83 o 
   7   3   7      212.57      216.30     14.50 o 
   8   3   7      417.60      374.89     18.89 o 
   9   3   7       48.22       74.87     10.12 o 
  10   3   7       20.49       14.72      7.04 o 
  11   3   7        1.59        9.95      7.41 o 
  12   3   7       15.84       22.50      8.63 o 
 -14   4   7       12.60       15.67      9.69 o 
 -13   4   7      245.09      273.43     20.94 o 
 -12   4   7        3.96        7.93     16.21 o 
 -11   4   7        8.17       23.81      8.74 o 
 -10   4   7      169.23      151.01     12.02 o 
  -9   4   7       10.30        9.61      5.65 o 
  -8   4   7        2.02        7.76      8.02 o 
  -7   4   7      435.04      441.84     15.96 o 
  -6   4   7      402.33      407.11     12.12 o 
  -5   4   7     1064.57     1002.26     15.86 o 
  -4   4   7      119.87      108.57      6.91 o 
  -3   4   7      244.24      218.26      7.98 o 
  -2   4   7      453.59      418.15     10.21 o 
  -1   4   7     3775.96     3941.76     35.29 o 
   0   4   7     4727.33     4899.67     41.03 o 
   1   4   7      135.96      156.00      7.64 o 
   2   4   7      832.74      893.84     15.98 o 
   3   4   7       23.11       30.88      5.51 o 
   4   4   7      708.96      678.31     23.88 o 
   5   4   7       77.25       73.62      8.07 o 
   6   4   7       41.60       44.32      8.24 o 
   7   4   7      295.64      298.29     16.81 o 
   8   4   7       22.98       22.84      7.33 o 
   9   4   7        0.31        8.29      7.25 o 
  10   4   7        4.61        9.59      9.19 o 
  11   4   7       35.63       54.09     11.47 o 
 -14   5   7        0.00       16.33      9.99 o 
 -13   5   7       29.94       29.53     16.98 o 
 -12   5   7       20.23       28.63      9.21 o 
 -11   5   7       80.63       85.95     10.08 o 
 -10   5   7        2.30        0.73      5.60 o 
  -9   5   7      191.70      192.15     13.78 o 
  -8   5   7      261.37      252.40     14.54 o 
  -7   5   7      313.06      315.54     15.39 o 
  -6   5   7      219.81      227.41     15.39 o 
  -5   5   7      125.90      115.68      8.26 o 
  -4   5   7      460.95      483.30     15.92 o 
  -3   5   7      289.31      290.67     11.45 o 
  -2   5   7       74.35       72.59      6.63 o 
  -1   5   7       99.88      110.61      7.98 o 
   0   5   7      201.14      208.66      8.78 o 
   1   5   7      137.56      140.82      7.98 o 
   2   5   7        8.23        3.54      3.77 o 
   3   5   7       73.74       63.20      6.19 o 
   4   5   7     1159.74     1117.06     27.16 o 
   5   5   7      784.88      786.16     30.56 o 
   6   5   7       30.95       34.72      8.85 o 
   7   5   7      531.76      567.61     25.89 o 
   8   5   7       16.25       19.66      8.43 o 
   9   5   7       14.36        6.38     12.28 o 
  10   5   7        0.48       12.01      9.77 o 
 -13   6   7       15.62       35.60     10.44 o 
 -12   6   7       32.13       40.63     10.72 o 
 -11   6   7      333.49      319.71     18.89 o 
 -10   6   7        9.25       13.74      5.86 o 
  -9   6   7       40.24       39.27      7.41 o 
  -8   6   7        0.02       -2.15      4.51 o 
  -7   6   7      140.21      144.54     12.69 o 
  -6   6   7      253.56      265.43     14.85 o 
  -5   6   7      430.58      424.43     23.48 o 
  -4   6   7        7.96        4.68      4.25 o 
  -3   6   7     2052.37     2024.01     30.12 o 
  -2   6   7     2675.10     2673.09     56.28 o 
  -1   6   7      319.43      307.82     19.84 o 
   0   6   7       88.65       82.28      8.98 o 
   1   6   7     1372.02     1303.84     27.89 o 
   2   6   7      477.20      461.92     24.00 o 
   3   6   7     1277.81     1218.73     27.55 o 
   4   6   7        6.79       -1.10      5.87 o 
   5   6   7       77.59       80.91     10.17 o 
   6   6   7        3.27        3.55      7.59 o 
   7   6   7      188.24      222.11     18.78 o 
   8   6   7      251.33      256.54     20.12 o 
   9   6   7        4.52        9.25      7.93 o 
 -11   7   7        3.19        4.95      6.29 o 
 -10   7   7        0.35       -0.76      5.92 o 
  -9   7   7       87.30       85.97     10.57 o 
  -8   7   7        8.41       10.76      6.52 o 
  -7   7   7       17.01       18.33      7.19 o 
  -6   7   7       97.74       90.22     12.20 o 
  -5   7   7       20.57       12.31      8.98 o 
  -4   7   7        3.60        4.20      5.28 o 
  -3   7   7      875.44      899.60     24.21 o 
  -2   7   7      832.02      775.96     22.54 o 
  -1   7   7      102.74       96.85     10.19 o 
   0   7   7       46.92       47.76      9.08 o 
   1   7   7      255.69      278.97     16.06 o 
   2   7   7      208.45      179.82     13.42 o 
   3   7   7        3.45       10.59      5.82 o 
   4   7   7       72.72       78.22     12.16 o 
   5   7   7      268.67      253.25     19.95 o 
   6   7   7       51.53       61.32     15.03 o 
   7   7   7       30.71       41.20     12.88 o 
   8   7   7       11.79       28.66     12.32 o 
  -9   8   7       10.08       17.36      8.12 o 
  -8   8   7       79.04       83.80     12.42 o 
  -7   8   7       64.08       62.20     10.47 o 
  -6   8   7        4.80        7.12      6.47 o 
  -5   8   7      102.90      133.90     14.52 o 
  -4   8   7        6.75       10.16      7.14 o 
  -3   8   7        2.76        7.51      5.65 o 
  -2   8   7        5.35        0.95      5.36 o 
  -1   8   7       52.96       55.34      8.68 o 
   0   8   7        1.03       -4.66      5.11 o 
   1   8   7      163.12      142.15     12.69 o 
   2   8   7      173.15      170.68     13.88 o 
   3   8   7       27.69       29.29     10.45 o 
   4   8   7        0.21       -6.41      7.01 o 
   5   8   7        5.99       -0.56      8.15 o 
   6   8   7        9.86       15.57     13.17 o 
  -7   9   7      262.91      306.37     23.83 o 
  -6   9   7       77.90       75.96     10.46 o 
  -5   9   7       52.87       63.90     10.63 o 
  -4   9   7      509.62      552.90     28.78 o 
  -3   9   7        8.22        7.22      7.38 o 
  -2   9   7       18.71       16.90      6.67 o 
  -1   9   7        9.82       -5.32      5.84 o 
   0   9   7       53.81       56.11      9.68 o 
   1   9   7       32.14       48.00      8.91 o 
   2   9   7       16.04       23.48      7.70 o 
   3   9   7        0.07       -5.96      8.92 o 
 -16   0   8       10.36       -2.65     11.16 o 
 -15   0   8        0.50        6.66     13.10 o 
 -14   0   8      272.89      302.61     25.82 o 
 -13   0   8        3.93       -2.79     17.13 o 
 -12   0   8      453.73      439.45     44.60 o 
 -11   0   8     1015.13      987.57     35.09 o 
 -10   0   8     1172.45      996.46     45.17 o 
  -9   0   8      543.45      432.82     21.67 o 
  -8   0   8      239.37      246.61     17.53 o 
  -7   0   8     1377.30     1312.72     34.18 o 
  -6   0   8     2611.86     2523.32     31.84 o 
  -5   0   8      231.82      253.26      9.09 o 
  -4   0   8       99.17      113.55      6.88 o 
  -3   0   8     2189.57     2084.09     29.25 o 
  -2   0   8        6.22        1.52      3.33 o 
  -1   0   8      140.92      146.72     13.29 o 
   0   0   8       18.83       16.69      3.82 o 
   1   0   8      408.78      366.92     10.14 o 
   2   0   8       57.80       62.64      9.28 o 
   3   0   8     1778.72     1743.49     40.53 o 
   4   0   8     1235.50     1206.51     34.85 o 
   5   0   8      365.68      296.40     20.19 o 
   6   0   8      209.76      195.05     24.79 o 
   7   0   8        3.45       10.77      8.66 o 
   8   0   8     2466.48     2439.02     61.40 o 
   9   0   8     4411.18     4397.34     88.73 o 
  10   0   8     1725.09     1774.74     55.83 o 
  11   0   8       34.40       19.82     16.10 o 
  12   0   8        2.02       -0.17     21.75 o 
 -16   1   8        4.73       -3.43      8.13 o 
 -15   1   8       28.76       29.00      8.32 o 
 -14   1   8        5.19        6.58      6.01 o 
 -13   1   8       17.96       16.38      7.28 o 
 -12   1   8      665.83      621.01     21.03 o 
 -11   1   8       14.53       21.51      6.83 o 
 -10   1   8       21.97       16.39      6.26 o 
  -9   1   8      700.79      621.96     18.33 o 
  -8   1   8     1557.03     1501.15     22.26 o 
  -7   1   8      756.36      757.03     14.77 o 
  -6   1   8       25.45       21.14      3.88 o 
  -5   1   8       38.23       37.86      4.82 o 
  -4   1   8      585.41      578.51     10.12 o 
  -3   1   8     3047.03     3158.03     27.37 o 
  -2   1   8      446.78      448.62      9.19 o 
  -1   1   8      866.16      808.62     12.33 o 
   0   1   8      653.96      687.69     11.14 o 
   1   1   8        0.40        0.98      1.97 o 
   2   1   8      980.14     1021.19     16.22 o 
   3   1   8      696.34      624.69     17.03 o 
   4   1   8      161.14      163.24     10.85 o 
   5   1   8        1.03        1.96      5.20 o 
   6   1   8       52.70       50.73      8.12 o 
   7   1   8      324.62      304.20     16.63 o 
   8   1   8       52.17       58.10      9.38 o 
   9   1   8       12.05       26.14      7.98 o 
  10   1   8      365.25      379.89     21.13 o 
  11   1   8      267.05      300.67     19.83 o 
  12   1   8       97.90      121.53     13.62 o 
 -15   2   8       34.86       56.37     10.51 o 
 -14   2   8      189.44      157.02     14.16 o 
 -13   2   8        1.76        9.67      6.61 o 
 -12   2   8      308.51      306.88     16.99 o 
 -11   2   8      466.47      438.19     18.65 o 
 -10   2   8      128.63      137.79     11.56 o 
  -9   2   8        0.31        3.83      5.16 o 
  -8   2   8       73.64       88.54      7.60 o 
  -7   2   8      193.53      184.63      9.09 o 
  -6   2   8      549.54      546.78     18.80 o 
  -5   2   8     1407.81     1463.63     17.21 o 
  -4   2   8     1190.77     1256.19     20.43 o 
  -3   2   8     6711.99     7272.51     50.13 o 
  -2   2   8     3894.66     4073.87     33.84 o 
  -1   2   8      657.23      589.22     11.22 o 
   0   2   8     7027.54     7778.68     52.97 o 
   1   2   8      114.17      106.09      5.94 o 
   2   2   8      131.16      131.85      5.61 o 
   3   2   8      167.92      168.42      8.40 o 
   4   2   8      135.78      135.31     10.47 o 
   5   2   8      184.06      193.03     14.76 o 
   6   2   8        1.29        8.63      5.35 o 
   7   2   8        1.76        4.43      5.80 o 
   8   2   8        0.84       10.11      8.14 o 
   9   2   8       51.29       70.09     12.82 o 
  10   2   8       21.69       26.09      9.55 o 
  11   2   8        0.51       10.45      7.46 o 
 -15   3   8      469.90      415.35     40.81 o 
 -14   3   8       27.20       16.62      8.77 o 
 -13   3   8     1082.25     1029.52     33.06 o 
 -12   3   8      466.09      442.28     25.12 o 
 -11   3   8      306.95      268.11     15.55 o 
 -10   3   8      118.53      121.12     10.65 o 
  -9   3   8        2.30       -1.59      4.07 o 
  -8   3   8        1.34        3.45      4.17 o 
  -7   3   8       10.71       28.28      5.02 o 
  -6   3   8       41.37       41.92      5.60 o 
  -5   3   8        0.02        1.17      2.71 o 
  -4   3   8      339.82      322.32      8.76 o 
  -3   3   8      281.10      308.30      8.73 o 
  -2   3   8       39.66       21.69      3.82 o 
  -1   3   8      324.23      316.44      8.96 o 
   0   3   8     1694.48     1689.06     21.03 o 
   1   3   8        0.33       -1.58      2.83 o 
   2   3   8       43.13       28.07      3.80 o 
   3   3   8      321.92      302.95     11.26 o 
   4   3   8        0.83       -3.76      3.59 o 
   5   3   8       33.73       32.14      6.90 o 
   6   3   8      336.92      372.65     17.45 o 
   7   3   8       35.66       28.08      7.29 o 
   8   3   8        0.42       -4.56      5.97 o 
   9   3   8        0.64        3.88     10.36 o 
  10   3   8       36.08       55.56     10.15 o 
  11   3   8       50.05       50.15     10.13 o 
 -14   4   8       36.74       37.13     11.57 o 
 -13   4   8      102.84      115.19     13.94 o 
 -12   4   8       10.79        9.84      8.08 o 
 -11   4   8        1.44        1.52      6.63 o 
 -10   4   8      233.13      244.02     14.48 o 
  -9   4   8        5.47        3.34      5.27 o 
  -8   4   8      112.07      125.29     10.50 o 
  -7   4   8      380.67      429.57     29.23 o 
  -6   4   8       63.63       70.74      6.94 o 
  -5   4   8      199.88      221.59      8.38 o 
  -4   4   8      536.70      522.14     11.75 o 
  -3   4   8       19.96        6.60      3.89 o 
  -2   4   8      308.99      307.64      9.47 o 
  -1   4   8     1183.85     1144.60     17.74 o 
   0   4   8      288.49      286.71      9.63 o 
   1   4   8        6.52       11.37      3.85 o 
   2   4   8      152.27      167.07      8.28 o 
   3   4   8       16.79       31.03      6.73 o 
   4   4   8      797.71      747.58     18.11 o 
   5   4   8      773.72      768.04     22.24 o 
   6   4   8      105.77       99.95     10.74 o 
   7   4   8       14.28       15.05      6.89 o 
   8   4   8       43.89       55.22      9.43 o 
   9   4   8        1.23        9.24      7.32 o 
  10   4   8       23.73       47.00     11.19 o 
  11   4   8       54.25       71.08     15.99 o 
 -13   5   8       21.83       24.42      9.28 o 
 -12   5   8        3.41       18.11      8.41 o 
 -11   5   8      155.76      162.18     20.07 o 
 -10   5   8      225.55      239.25     15.12 o 
  -9   5   8      134.65      130.63     11.39 o 
  -8   5   8       53.75       45.08      7.56 o 
  -7   5   8      332.79      342.68     16.06 o 
  -6   5   8     1162.32     1150.97     29.36 o 
  -5   5   8       30.83       36.13      6.77 o 
  -4   5   8       36.75       38.34      5.55 o 
  -3   5   8       52.02       55.46      6.48 o 
  -2   5   8       69.59       69.60      6.80 o 
  -1   5   8      255.19      249.71     11.00 o 
   0   5   8      450.46      421.88     11.60 o 
   1   5   8      133.43      122.76      7.85 o 
   2   5   8      198.60      181.70      9.99 o 
   3   5   8      166.86      168.26     10.47 o 
   4   5   8      612.79      559.23     21.91 o 
   5   5   8      455.37      445.11     26.74 o 
   6   5   8       23.95       30.55      8.98 o 
   7   5   8       75.45       69.10     12.59 o 
   8   5   8      250.02      233.32     19.88 o 
   9   5   8        0.03       -5.51     10.82 o 
  10   5   8        0.66      -10.48      6.98 o 
 -12   6   8      287.39      332.81     24.08 o 
 -11   6   8       74.67       53.22      8.96 o 
 -10   6   8       11.96       23.01      6.82 o 
  -9   6   8        9.68       15.86      8.96 o 
  -8   6   8       29.26       14.54      6.47 o 
  -7   6   8       77.79       69.64      8.71 o 
  -6   6   8      615.73      618.14     19.96 o 
  -5   6   8      879.55      852.94     23.00 o 
  -4   6   8      131.44      153.00     10.13 o 
  -3   6   8     1599.19     1589.45     28.41 o 
  -2   6   8      143.15      127.31     10.77 o 
  -1   6   8      121.47      111.93     10.62 o 
   0   6   8      271.62      245.93     14.14 o 
   1   6   8     2098.80     1926.42     36.59 o 
   2   6   8      566.48      550.99     18.69 o 
   3   6   8      360.24      376.17     20.63 o 
   4   6   8       42.36       27.68      9.01 o 
   5   6   8       91.29       97.57     13.04 o 
   6   6   8        0.28        5.69      7.58 o 
   7   6   8      275.80      301.20     22.36 o 
   8   6   8       21.91       16.74      8.10 o 
   9   6   8        2.54       -0.60      7.90 o 
 -11   7   8       38.89       41.04     11.14 o 
 -10   7   8       51.86       59.35      9.32 o 
  -9   7   8        0.03        5.35      6.44 o 
  -8   7   8       19.44        4.62      6.69 o 
  -7   7   8        6.40       -1.73      7.88 o 
  -6   7   8        2.49        7.71      7.15 o 
  -5   7   8      112.60      105.68     12.76 o 
  -4   7   8      200.64      214.59     17.35 o 
  -3   7   8      507.37      463.12     18.84 o 
  -2   7   8      158.17      154.23     12.43 o 
  -1   7   8     1393.96     1316.92     29.76 o 
   0   7   8        1.35        9.77      6.01 o 
   1   7   8       44.90       33.88      8.80 o 
   2   7   8       14.62       -0.88      5.78 o 
   3   7   8        0.07       -1.21      8.02 o 
   4   7   8       10.64       11.67      7.98 o 
   5   7   8        0.13       -1.67      9.21 o 
   6   7   8        6.69        4.92      9.28 o 
   7   7   8        0.57        7.50     14.27 o 
  -9   8   8       68.31       78.30     12.63 o 
  -8   8   8        1.99       -2.12      9.24 o 
  -7   8   8        1.68        4.90      6.57 o 
  -6   8   8        2.71        9.69      6.63 o 
  -5   8   8      172.66      155.14     15.63 o 
  -4   8   8       11.09       18.79      7.54 o 
  -3   8   8      122.10      122.18     11.78 o 
  -2   8   8        0.12        0.69      6.03 o 
  -1   8   8        2.44       -2.05      8.37 o 
   0   8   8       44.34       43.47      8.27 o 
   1   8   8       60.69       81.34      9.98 o 
   2   8   8       61.86       87.77     10.76 o 
   3   8   8       78.61       84.59     12.88 o 
   4   8   8       25.01       27.47      9.91 o 
   5   8   8        0.50        4.48     14.80 o 
  -6   9   8      103.19      122.88     15.04 o 
  -5   9   8      141.82      114.12     14.37 o 
  -4   9   8        2.76       12.63      7.64 o 
  -3   9   8        0.12       -3.58      6.06 o 
  -2   9   8        1.46        6.35      9.72 o 
  -1   9   8       20.58       23.97      7.60 o 
   0   9   8       22.83       23.09      7.93 o 
   1   9   8       40.04       29.80      8.47 o 
   2   9   8        0.73        4.88      9.40 o 
 -15   1   9       25.38       30.60      8.56 o 
 -14   1   9       26.23       14.20      9.97 o 
 -13   1   9       97.26       83.77     10.80 o 
 -12   1   9      187.64      162.92     18.35 o 
 -11   1   9      306.82      323.67     16.61 o 
 -10   1   9      593.75      624.05     19.67 o 
  -9   1   9      370.26      352.78     15.53 o 
  -8   1   9      105.74       97.09      9.59 o 
  -7   1   9     1535.88     1489.58     23.95 o 
  -6   1   9      148.52      167.27      7.77 o 
  -5   1   9      368.74      382.77      8.36 o 
  -4   1   9     1910.96     2027.81     21.45 o 
  -3   1   9      652.03      653.48     11.77 o 
  -2   1   9       49.43       39.27      4.00 o 
  -1   1   9        0.04       -2.29      2.20 o 
   0   1   9       38.55       56.30      4.70 o 
   1   1   9      511.99      550.90     12.08 o 
   2   1   9      956.72      936.90     16.07 o 
   3   1   9      139.43      130.44     10.04 o 
   4   1   9      291.65      242.98     13.35 o 
   5   1   9      953.02      900.46     24.57 o 
   6   1   9      224.93      203.81     13.86 o 
   7   1   9      431.73      410.30     19.36 o 
   8   1   9        5.44        0.50      6.22 o 
   9   1   9       92.41       88.95     11.60 o 
  10   1   9      119.85      122.86     13.26 o 
  11   1   9        3.29       -5.20      5.74 o 
 -15   2   9      852.80      787.05     27.41 o 
 -14   2   9      210.35      162.98     14.23 o 
 -13   2   9        2.10        4.29      6.34 o 
 -12   2   9       18.15       15.09      7.05 o 
 -11   2   9       11.10        6.66      6.28 o 
 -10   2   9       47.34       53.91      7.99 o 
  -9   2   9       24.04       20.16      6.09 o 
  -8   2   9        1.85        1.28      4.13 o 
  -7   2   9      197.70      206.64      9.65 o 
  -6   2   9     1513.18     1587.83     23.32 o 
  -5   2   9        2.08        0.41      2.59 o 
  -4   2   9        1.66        2.21      2.79 o 
  -3   2   9      701.90      693.76     12.57 o 
  -2   2   9      133.26      152.67      6.75 o 
  -1   2   9      143.60      164.58      6.94 o 
   0   2   9       59.26       75.97      5.14 o 
   1   2   9      722.96      748.84     13.49 o 
   2   2   9       80.87       87.84      6.62 o 
   3   2   9      197.90      199.25     12.06 o 
   4   2   9      218.61      213.27     12.96 o 
   5   2   9        0.00       -1.97      5.61 o 
   6   2   9      177.07      183.25     13.58 o 
   7   2   9      144.36      136.68     12.59 o 
   8   2   9      282.61      299.30     18.27 o 
   9   2   9      580.05      600.95     24.15 o 
  10   2   9      270.81      285.74     19.33 o 
  11   2   9       17.72       42.88      9.38 o 
 -15   3   9      227.43      216.03     20.62 o 
 -14   3   9       46.77       56.18     11.51 o 
 -13   3   9       48.31       42.12     10.29 o 
 -12   3   9       75.01       71.66      9.76 o 
 -11   3   9       67.54       54.38      8.66 o 
 -10   3   9       74.63       59.22      8.57 o 
  -9   3   9      133.04      130.63      9.67 o 
  -8   3   9       76.61       73.41      7.49 o 
  -7   3   9       20.21       18.43      4.85 o 
  -6   3   9      498.82      504.55     13.48 o 
  -5   3   9        9.08        1.51      4.95 o 
  -4   3   9      868.86      831.34     22.16 o 
  -3   3   9      818.78      933.14     15.39 o 
  -2   3   9       65.50       94.37      6.25 o 
  -1   3   9      198.47      205.60      8.21 o 
   0   3   9      102.34      113.17      6.75 o 
   1   3   9        5.37       16.80      4.15 o 
   2   3   9        6.51        5.51      3.36 o 
   3   3   9        2.44        0.82      4.21 o 
   4   3   9       20.16       19.34      6.27 o 
   5   3   9       38.82       40.86      7.69 o 
   6   3   9        3.53        3.52      5.50 o 
   7   3   9       13.97       20.57      6.73 o 
   8   3   9       17.70       18.64      7.57 o 
   9   3   9      252.40      245.49     17.73 o 
  10   3   9      555.81      629.95     29.21 o 
  11   3   9       48.18       41.99      9.83 o 
 -14   4   9       43.17       58.35     12.27 o 
 -13   4   9       33.71       27.73      9.98 o 
 -12   4   9       16.84       23.15      8.73 o 
 -11   4   9       14.44       32.84     11.49 o 
 -10   4   9      239.47      243.83     18.64 o 
  -9   4   9      259.60      253.33     14.48 o 
  -8   4   9      101.16      122.45     13.91 o 
  -7   4   9       56.96       48.46      7.35 o 
  -6   4   9      204.61      203.23     10.27 o 
  -5   4   9       76.67       71.32      6.78 o 
  -4   4   9      391.63      372.29     10.35 o 
  -3   4   9       11.17        9.59      3.74 o 
  -2   4   9        2.95        3.80      3.37 o 
  -1   4   9      720.83      694.53     16.80 o 
   0   4   9      203.70      197.19      8.86 o 
   1   4   9        0.69       -0.01      3.77 o 
   2   4   9       22.57       30.15      5.02 o 
   3   4   9       35.41       25.35      5.58 o 
   4   4   9      477.31      432.95     17.86 o 
   5   4   9       48.19       55.25      8.39 o 
   6   4   9      188.83      171.41     13.61 o 
   7   4   9      195.80      226.94     16.01 o 
   8   4   9        3.67        4.62      7.00 o 
   9   4   9        4.74        5.91      8.25 o 
  10   4   9        0.11       12.24      7.64 o 
 -13   5   9       86.35       97.48     14.13 o 
 -12   5   9       73.11       75.73     12.69 o 
 -11   5   9        3.21       12.38      7.04 o 
 -10   5   9      732.89      754.60     23.23 o 
  -9   5   9      105.73      107.56     10.68 o 
  -8   5   9        4.47        3.50      5.13 o 
  -7   5   9      348.27      342.53     16.25 o 
  -6   5   9     1184.97     1239.85     37.83 o 
  -5   5   9       11.98       17.27     11.14 o 
  -4   5   9       92.69      102.36      8.09 o 
  -3   5   9        0.43        7.30      4.25 o 
  -2   5   9      312.44      311.66     12.33 o 
  -1   5   9      304.81      323.45     11.03 o 
   0   5   9      171.49      172.96      8.38 o 
   1   5   9      230.06      228.99     10.21 o 
   2   5   9      845.07      826.53     19.44 o 
   3   5   9      133.68      147.59     13.21 o 
   4   5   9      676.80      591.87     24.25 o 
   5   5   9       80.07       99.70     14.01 o 
   6   5   9      221.21      213.22     18.25 o 
   7   5   9       94.60      112.80     14.41 o 
   8   5   9       44.02       67.06     11.81 o 
   9   5   9       36.41       37.87     10.52 o 
 -12   6   9       79.35       55.70     12.06 o 
 -11   6   9       18.59       12.06      8.00 o 
 -10   6   9       35.84       41.82      8.17 o 
  -9   6   9      198.61      205.87     14.87 o 
  -8   6   9       11.63        0.93      5.50 o 
  -7   6   9      107.54      102.77     10.63 o 
  -6   6   9     1685.84     1565.75     56.24 o 
  -5   6   9      250.52      246.07     14.62 o 
  -4   6   9     1322.26     1336.24     28.93 o 
  -3   6   9      276.81      309.32     14.67 o 
  -2   6   9      251.28      260.15     14.43 o 
  -1   6   9      102.41      127.24     10.95 o 
   0   6   9     2341.43     2246.52     45.40 o 
   1   6   9      164.07      138.94     13.71 o 
   2   6   9      210.54      197.82     16.51 o 
   3   6   9        0.97       -1.99      6.22 o 
   4   6   9      143.58      140.10     23.27 o 
   5   6   9      146.19      155.52     16.18 o 
   6   6   9       12.37       11.49     12.54 o 
   7   6   9        2.22       15.03      8.03 o 
   8   6   9       47.00       64.09     11.68 o 
 -11   7   9       10.26       14.01      8.56 o 
 -10   7   9        4.35       -0.31      8.07 o 
  -9   7   9      124.30      114.85     23.36 o 
  -8   7   9       94.68      110.67     13.76 o 
  -7   7   9        3.34       -9.76      6.51 o 
  -6   7   9       45.70       43.75      9.62 o 
  -5   7   9       33.45       53.33     10.74 o 
  -4   7   9      891.94      902.30     29.81 o 
  -3   7   9      244.70      247.61     15.13 o 
  -2   7   9     2280.44     2314.11     36.61 o 
  -1   7   9      138.92      184.57     13.54 o 
   0   7   9        2.37        1.13      5.22 o 
   1   7   9      269.03      297.67     20.58 o 
   2   7   9      764.48      724.38     27.30 o 
   3   7   9      174.01      136.64     14.91 o 
   4   7   9        2.28        9.11     10.16 o 
   5   7   9       66.60      110.29     19.04 o 
   6   7   9        6.19       12.51      9.68 o 
   7   7   9       21.29       22.69     13.42 o 
  -9   8   9        0.72        4.62      9.13 o 
  -8   8   9       17.15       15.25      7.34 o 
  -7   8   9        1.21       -1.38      6.28 o 
  -6   8   9        8.76       19.90     10.38 o 
  -5   8   9       70.79       74.13     11.42 o 
  -4   8   9      533.05      531.65     27.22 o 
  -3   8   9        4.10        7.33      6.69 o 
  -2   8   9       28.95       29.17      8.35 o 
  -1   8   9       21.28       29.73      8.59 o 
   0   8   9       72.71       78.95     10.32 o 
   1   8   9       44.76       63.00     14.95 o 
   2   8   9       99.06       90.51     13.26 o 
   3   8   9       41.22       23.25     13.78 o 
   4   8   9        2.17      -11.02     11.92 o 
   5   8   9        9.48       -5.66     15.43 o 
  -6   9   9        2.61        2.18      6.44 o 
  -5   9   9      110.41      122.96     14.91 o 
  -4   9   9        6.01       36.20     12.56 o 
  -3   9   9        7.63        6.68      6.08 o 
  -2   9   9        5.06        7.96      7.07 o 
  -1   9   9        3.28       17.25      6.99 o 
   0   9   9        4.29       -1.08      6.43 o 
   1   9   9       25.60       32.87     11.04 o 
 -15   0  10      102.09      159.53     21.21 o 
 -14   0  10       77.33      129.42     17.98 o 
 -13   0  10       96.91       84.12     14.40 o 
 -12   0  10        2.55       -5.18      7.04 o 
 -11   0  10      491.13      377.63     24.98 o 
 -10   0  10     2359.16     2239.89     53.49 o 
  -9   0  10      590.28      556.04     25.28 o 
  -8   0  10       18.48       36.99      9.34 o 
  -7   0  10     1026.20      990.95     48.88 o 
  -6   0  10      843.01      762.88     28.35 o 
  -5   0  10      150.40      159.15      8.73 o 
  -4   0  10     2791.69     2801.93     37.83 o 
  -3   0  10      548.98      577.70     15.65 o 
  -2   0  10      704.81      699.43     17.41 o 
  -1   0  10     1085.84     1043.34     21.35 o 
   0   0  10       76.82       88.25      7.05 o 
   1   0  10     6993.04     7583.53     72.86 o 
   2   0  10     3549.64     3443.19     62.07 o 
   3   0  10     1022.77      940.59     32.03 o 
   4   0  10      643.03      621.07     27.34 o 
   5   0  10       71.79       89.42     14.06 o 
   6   0  10     1491.36     1495.99     46.22 o 
   7   0  10      926.38      867.41     53.40 o 
   8   0  10      342.52      321.12     30.83 o 
   9   0  10      122.77      114.98     32.56 o 
  10   0  10       65.00       86.96     15.89 o 
  11   0  10       10.26       -1.37     32.14 o 
 -15   1  10       98.12      110.16     12.43 o 
 -14   1  10      220.53      207.77     18.20 o 
 -13   1  10        2.50        0.52      5.98 o 
 -12   1  10      860.70      837.60     26.60 o 
 -11   1  10      737.10      697.28     21.73 o 
 -10   1  10      544.70      511.00     18.15 o 
  -9   1  10       93.85       78.23      8.98 o 
  -8   1  10      252.99      252.77     13.32 o 
  -7   1  10       72.51       85.00      6.56 o 
  -6   1  10      794.84      788.42     17.09 o 
  -5   1  10       51.52       49.19      4.32 o 
  -4   1  10      109.66       92.76      5.50 o 
  -3   1  10      382.04      371.30      9.15 o 
  -2   1  10     1026.32     1057.91     15.62 o 
  -1   1  10      287.57      271.12      8.15 o 
   0   1  10       76.51       95.80      6.79 o 
   1   1  10        6.87       12.50      2.79 o 
   2   1  10      201.11      202.58     11.66 o 
   3   1  10      408.93      414.15     15.61 o 
   4   1  10      702.84      693.57     20.38 o 
   5   1  10        0.29        3.53      5.35 o 
   6   1  10      213.96      198.43     14.33 o 
   7   1  10      145.77      156.46     21.57 o 
   8   1  10      338.98      306.35     18.87 o 
   9   1  10        0.00       -2.85      7.20 o 
  10   1  10       36.15       39.70      9.20 o 
  11   1  10        2.72       10.40      6.70 o 
 -15   2  10      229.63      241.03     18.35 o 
 -14   2  10       11.07       -3.76      6.74 o 
 -13   2  10      486.35      494.88     21.30 o 
 -12   2  10       23.33       22.05      7.42 o 
 -11   2  10        8.56        8.17      6.77 o 
 -10   2  10        1.19       -3.61      5.56 o 
  -9   2  10      132.76      124.01     10.75 o 
  -8   2  10      602.97      582.25     17.80 o 
  -7   2  10      126.69      142.81      8.50 o 
  -6   2  10      156.80      167.02      8.88 o 
  -5   2  10      552.09      550.54     13.59 o 
  -4   2  10     1305.74     1333.87     18.29 o 
  -3   2  10      263.64      353.89      9.56 o 
  -2   2  10       67.23       91.78      5.95 o 
  -1   2  10        0.04       -3.79      2.53 o 
   0   2  10       14.73       15.54      3.43 o 
   1   2  10        8.07        5.69      2.92 o 
   2   2  10      128.37      151.50     10.90 o 
   3   2  10      216.13      221.32     13.28 o 
   4   2  10       49.89       42.16      8.51 o 
   5   2  10      219.68      213.26     14.34 o 
   6   2  10     1299.07     1347.31     31.55 o 
   7   2  10       64.17       74.82     10.28 o 
   8   2  10        4.14        1.71      5.85 o 
   9   2  10      123.97      160.97     18.07 o 
  10   2  10      387.35      306.21     20.56 o 
 -15   3  10       71.87       64.22     21.58 o 
 -14   3  10       10.70       10.66      8.82 o 
 -13   3  10        1.14       16.16      7.65 o 
 -12   3  10        0.46        0.51      5.98 o 
 -11   3  10      147.70      131.06     11.68 o 
 -10   3  10       46.48       52.83      8.28 o 
  -9   3  10       19.10       20.36      6.23 o 
  -8   3  10        2.30        4.71      4.47 o 
  -7   3  10      108.84      110.25      8.47 o 
  -6   3  10        9.27       16.85      4.74 o 
  -5   3  10      173.19      156.12      8.91 o 
  -4   3  10      261.22      266.00      9.05 o 
  -3   3  10       86.59       93.89      6.46 o 
  -2   3  10      265.49      268.18      9.46 o 
  -1   3  10      165.48      171.28      8.13 o 
   0   3  10      277.43      267.89      9.40 o 
   1   3  10       60.92       60.55      5.37 o 
   2   3  10        0.11        7.65      4.37 o 
   3   3  10       19.42       17.75      6.29 o 
   4   3  10       80.59       92.07     10.18 o 
   5   3  10      208.78      190.19     13.77 o 
   6   3  10       26.07       15.36      6.48 o 
   7   3  10        0.53        3.36      6.12 o 
   8   3  10      116.50      125.75     14.36 o 
   9   3  10      829.02      850.14     28.03 o 
  10   3  10      214.03      174.32     15.45 o 
 -14   4  10        0.05        1.73      8.71 o 
 -13   4  10      355.34      358.70     24.11 o 
 -12   4  10       19.76       33.20      9.59 o 
 -11   4  10       57.49       71.07     11.97 o 
 -10   4  10      212.97      176.04     16.25 o 
  -9   4  10      151.38      157.42     12.35 o 
  -8   4  10       54.26       54.34     10.72 o 
  -7   4  10       70.44       75.49      8.48 o 
  -6   4  10      246.37      251.00     11.47 o 
  -5   4  10      116.14      134.08      9.35 o 
  -4   4  10       12.99        4.58      3.76 o 
  -3   4  10      102.80      117.23      7.25 o 
  -2   4  10       53.92       61.25      5.81 o 
  -1   4  10      350.12      352.53     10.99 o 
   0   4  10       19.84       17.36      4.37 o 
   1   4  10      102.99      105.37      7.82 o 
   2   4  10      108.50      102.00      8.50 o 
   3   4  10        6.62        2.48      4.87 o 
   4   4  10       51.47       36.45      7.60 o 
   5   4  10       40.89       38.88      7.99 o 
   6   4  10        5.55        6.63      5.79 o 
   7   4  10       48.60       61.99      9.57 o 
   8   4  10        8.35       -1.89      6.08 o 
   9   4  10       57.35       85.10     15.41 o 
 -13   5  10       31.65       28.74     10.09 o 
 -12   5  10       94.38       77.36     12.82 o 
 -11   5  10      186.19      186.80     31.64 o 
 -10   5  10      598.99      581.57     26.26 o 
  -9   5  10      348.87      376.97     20.05 o 
  -8   5  10       34.81       45.48      7.52 o 
  -7   5  10      101.90       82.14      9.25 o 
  -6   5  10       78.02       63.01      8.48 o 
  -5   5  10       10.52        4.15      4.40 o 
  -4   5  10       51.14       54.22      7.75 o 
  -3   5  10      214.95      210.19     10.87 o 
  -2   5  10      262.03      260.09     11.94 o 
  -1   5  10      248.28      271.56     10.82 o 
   0   5  10      693.06      692.12     16.94 o 
   1   5  10     2278.37     2132.86     32.20 o 
   2   5  10        5.22       17.14      5.67 o 
   3   5  10        3.98       14.08      6.32 o 
   4   5  10       63.45       52.85     10.33 o 
   5   5  10      192.81      153.18     16.18 o 
   6   5  10        1.61        5.28     10.93 o 
   7   5  10       23.67       17.66      8.36 o 
   8   5  10        8.22        5.83      7.87 o 
   9   5  10       12.97       30.33     10.24 o 
 -12   6  10        0.00       -1.17      8.50 o 
 -11   6  10        3.46       18.14      8.77 o 
 -10   6  10       26.16       19.11      6.59 o 
  -9   6  10       28.80       37.06      7.58 o 
  -8   6  10      123.75      113.41     11.50 o 
  -7   6  10      771.89      720.30     22.70 o 
  -6   6  10      178.20      184.01     13.43 o 
  -5   6  10      755.06      754.67     22.32 o 
  -4   6  10      746.66      732.98     21.40 o 
  -3   6  10      880.25      874.98     22.69 o 
  -2   6  10      404.31      391.07     25.06 o 
  -1   6  10     1533.74     1464.73     31.65 o 
   0   6  10      155.24      143.88     11.78 o 
   1   6  10      875.57      807.46     66.55 o 
   2   6  10       98.02       88.73     11.91 o 
   3   6  10      294.04      244.05     23.79 o 
   4   6  10      228.99      248.19     19.99 o 
   5   6  10      170.06      161.89     16.53 o 
   6   6  10        4.05       20.35      8.03 o 
   7   6  10       37.15       37.21     10.57 o 
 -11   7  10        0.14        5.36      8.38 o 
 -10   7  10      186.86      202.05     19.50 o 
  -9   7  10       47.35       56.24     10.10 o 
  -8   7  10      123.21      100.98     13.60 o 
  -7   7  10       45.90       51.04      9.42 o 
  -6   7  10        2.09       -6.32      6.92 o 
  -5   7  10        8.80       13.20      7.31 o 
  -4   7  10     1582.32     1586.12     40.47 o 
  -3   7  10       10.45       17.06      7.24 o 
  -2   7  10       52.24       70.68      8.27 o 
  -1   7  10       34.97       28.63      6.83 o 
   0   7  10        3.36       28.45      7.03 o 
   1   7  10      148.77      161.66     15.71 o 
   2   7  10        9.75        9.42      9.45 o 
   3   7  10       13.47       10.84      8.00 o 
   4   7  10      181.21      177.60     26.20 o 
   5   7  10       50.19       81.54     16.39 o 
   6   7  10       47.76       39.11     11.44 o 
  -9   8  10        2.38        3.98      6.57 o 
  -8   8  10       22.57       14.84     10.92 o 
  -7   8  10        5.60       12.81      6.56 o 
  -6   8  10       26.41       40.56     11.60 o 
  -5   8  10       37.64       56.53     13.01 o 
  -4   8  10       20.11       31.00      8.59 o 
  -3   8  10      174.37      212.26     18.48 o 
  -2   8  10        1.28       14.24     15.26 o 
  -1   8  10        5.33        2.67      6.01 o 
   0   8  10        3.48       -0.24      5.55 o 
   1   8  10        1.86       21.33      8.56 o 
   2   8  10        1.73        7.26     14.19 o 
   3   8  10       37.64       13.01     14.69 o 
   4   8  10      172.06      183.63     25.74 o 
  -4   9  10       35.57       53.95     10.78 o 
  -3   9  10        4.56       -7.55     15.02 o 
  -2   9  10       27.69       27.69      9.05 o 
  -1   9  10       17.31       18.03     15.32 o 
   0   9  10       57.82       96.76     16.00 o 
 -15   1  11       35.89       61.81     10.75 o 
 -14   1  11        0.28       16.59      7.41 o 
 -13   1  11       99.51      117.22     11.93 o 
 -12   1  11      858.31      840.91     34.85 o 
 -11   1  11      724.21      673.16     21.71 o 
 -10   1  11      552.41      514.18     21.37 o 
  -9   1  11      548.59      559.64     22.68 o 
  -8   1  11      221.26      240.19     13.51 o 
  -7   1  11        3.90        5.12      5.07 o 
  -6   1  11        0.64       -1.84      4.61 o 
  -5   1  11      162.70      154.34      6.84 o 
  -4   1  11      400.25      383.04     12.84 o 
  -3   1  11     1937.23     1945.03     22.76 o 
  -2   1  11       80.74       82.05      5.64 o 
  -1   1  11        7.37       10.36      3.29 o 
   0   1  11      207.01      196.64      7.97 o 
   1   1  11      233.26      258.31     12.83 o 
   2   1  11      461.77      415.14     15.52 o 
   3   1  11        7.55       11.61      5.64 o 
   4   1  11       53.33       50.53      8.12 o 
   5   1  11      317.01      304.71     22.91 o 
   6   1  11      393.26      396.08     19.32 o 
   7   1  11      470.79      488.78     22.18 o 
   8   1  11      345.95      314.52     19.80 o 
   9   1  11      166.65      164.55     15.01 o 
  10   1  11        0.47        2.01      6.82 o 
 -15   2  11       26.72       19.83      9.65 o 
 -14   2  11       12.54        9.66      7.72 o 
 -13   2  11        2.34       -1.37      6.65 o 
 -12   2  11       22.19       19.62     13.27 o 
 -11   2  11       10.58       11.90      6.34 o 
 -10   2  11      257.40      237.04     14.70 o 
  -9   2  11       24.81       25.28      6.66 o 
  -8   2  11      170.04      191.21     17.64 o 
  -7   2  11      131.77      105.56      8.84 o 
  -6   2  11       38.47       36.94      5.68 o 
  -5   2  11      840.61      899.73     17.81 o 
  -4   2  11       73.78       75.08      5.68 o 
  -3   2  11       10.84        5.20      3.62 o 
  -2   2  11      744.69      759.76     13.19 o 
  -1   2  11        0.11       -0.86      3.03 o 
   0   2  11        7.54        3.88      3.18 o 
   1   2  11      498.47      487.06     13.30 o 
   2   2  11        6.81       11.03      5.29 o 
   3   2  11       88.18       72.10      9.02 o 
   4   2  11      532.41      484.41     18.84 o 
   5   2  11      330.49      355.07     18.02 o 
   6   2  11     2141.30     2083.88     40.66 o 
   7   2  11       13.45       17.92      7.48 o 
   8   2  11        9.96       19.38      7.31 o 
   9   2  11     1569.84     1536.07     38.37 o 
  10   2  11      205.09      248.31     19.01 o 
 -15   3  11       40.82       44.12     22.40 o 
 -14   3  11        5.97        6.38      8.56 o 
 -13   3  11        7.28       -5.49      6.94 o 
 -12   3  11       12.84       12.96      6.90 o 
 -11   3  11       84.12       77.66      9.75 o 
 -10   3  11        5.77        2.62      5.83 o 
  -9   3  11       79.06       75.05     12.34 o 
  -8   3  11        3.49        2.54      4.20 o 
  -7   3  11      495.75      511.12     14.76 o 
  -6   3  11      592.50      626.95     19.30 o 
  -5   3  11        3.80        1.54      3.99 o 
  -4   3  11      323.45      356.54     10.68 o 
  -3   3  11      362.32      365.25     10.86 o 
  -2   3  11      302.87      283.37      9.94 o 
  -1   3  11        0.46       -4.26      3.57 o 
   0   3  11       23.80       21.59      4.05 o 
   1   3  11        0.50        2.39      4.12 o 
   2   3  11       11.03       13.15      5.88 o 
   3   3  11        6.33       11.26      6.44 o 
   4   3  11       21.11       29.27      7.37 o 
   5   3  11       13.89       20.42      6.97 o 
   6   3  11        1.30       18.75      7.80 o 
   7   3  11       21.33       19.04      6.94 o 
   8   3  11       12.11       32.78     15.08 o 
   9   3  11      297.78      268.51     20.14 o 
 -14   4  11       46.15       69.42     13.51 o 
 -13   4  11      186.70      202.25     19.53 o 
 -12   4  11       81.34       88.32     14.19 o 
 -11   4  11       92.64       89.58     12.99 o 
 -10   4  11      623.17      669.80     26.23 o 
  -9   4  11       15.18       20.18      7.60 o 
  -8   4  11      107.48       95.49      9.67 o 
  -7   4  11       11.63       12.65      7.62 o 
  -6   4  11       77.86       88.73     11.29 o 
  -5   4  11      393.92      388.92     13.43 o 
  -4   4  11        1.27        5.97      4.10 o 
  -3   4  11     1221.54     1225.33     19.81 o 
  -2   4  11      277.57      277.11     10.54 o 
  -1   4  11       71.43       85.44      6.95 o 
   0   4  11      419.26      396.80     12.00 o 
   1   4  11        3.49        3.47      4.45 o 
   2   4  11       86.67      103.03     10.35 o 
   3   4  11       13.62       29.22      7.06 o 
   4   4  11       67.85       61.09      8.86 o 
   5   4  11       20.56       16.87      9.08 o 
   6   4  11       46.63       45.59      8.73 o 
   7   4  11       42.39       24.69     10.47 o 
   8   4  11        2.80       13.33      6.22 o 
   9   4  11        0.06        5.65      9.07 o 
 -13   5  11      216.20      222.73     26.21 o 
 -12   5  11       11.80       18.20      8.75 o 
 -11   5  11      106.83       96.78     13.53 o 
 -10   5  11      711.95      687.00     27.28 o 
  -9   5  11      117.32      116.63     11.33 o 
  -8   5  11       80.15       65.73      8.49 o 
  -7   5  11        4.10        2.62      7.71 o 
  -6   5  11      153.90      164.86     17.55 o 
  -5   5  11      128.33      136.46     11.18 o 
  -4   5  11      652.89      668.41     19.81 o 
  -3   5  11        1.81        4.45      7.11 o 
  -2   5  11      684.17      641.06     16.79 o 
  -1   5  11     1824.68     1796.78     25.96 o 
   0   5  11     2053.80     1925.24     25.15 o 
   1   5  11       36.56       36.17      6.37 o 
   2   5  11       10.81       28.83      7.29 o 
   3   5  11       61.54       55.03      7.98 o 
   4   5  11      206.08      206.48     18.00 o 
   5   5  11        0.00        5.05      6.73 o 
   6   5  11        0.14        8.36      8.64 o 
   7   5  11       52.71       42.82     10.90 o 
   8   5  11        1.09       10.18     17.48 o 
 -12   6  11       16.77       14.01      9.56 o 
 -11   6  11       56.02       50.95     11.03 o 
 -10   6  11        2.40       -3.37      6.32 o 
  -9   6  11      514.25      486.88     29.45 o 
  -8   6  11       42.70       38.16      7.54 o 
  -7   6  11      297.45      307.54     17.10 o 
  -6   6  11        9.24        4.05      5.16 o 
  -5   6  11       18.22       28.98      6.87 o 
  -4   6  11      199.38      217.46     15.01 o 
  -3   6  11     1498.64     1513.82     36.75 o 
  -2   6  11      128.35      152.17     11.97 o 
  -1   6  11      170.65      175.49     12.81 o 
   0   6  11      361.92      363.50     20.29 o 
   1   6  11       21.88       28.81      9.96 o 
   2   6  11       97.26       81.26     11.73 o 
   3   6  11        3.15       28.79     32.70 o 
   4   6  11        4.08        6.22      8.18 o 
   5   6  11        8.30       19.29     12.68 o 
   6   6  11        3.10        0.61      8.50 o 
   7   6  11        1.64       -1.33      7.96 o 
 -10   7  11        6.26       18.18      6.30 o 
  -9   7  11        0.43       -7.67      8.87 o 
  -8   7  11       12.48       35.98     23.56 o 
  -7   7  11      184.70      188.36     18.89 o 
  -6   7  11        0.07        9.73      7.45 o 
  -5   7  11      720.63      649.25     35.15 o 
  -4   7  11      621.82      613.65     25.90 o 
  -3   7  11      103.63      111.08     13.06 o 
  -2   7  11        2.16        2.15      8.46 o 
  -1   7  11        0.19        5.96      5.99 o 
   0   7  11       90.33       57.16     11.81 o 
   1   7  11      161.07      172.69     16.87 o 
   2   7  11       23.57       41.05     10.22 o 
   3   7  11        2.82        8.24     10.42 o 
   4   7  11       38.49       33.08      9.15 o 
   5   7  11        6.64       18.69     11.61 o 
  -8   8  11       29.69       45.65     16.15 o 
  -7   8  11      131.23      118.43     13.39 o 
  -6   8  11        0.01        3.55      6.38 o 
  -5   8  11       22.44       18.53      7.17 o 
  -4   8  11       40.30       30.88      9.47 o 
  -3   8  11       43.82       37.68      8.74 o 
  -2   8  11       92.72       98.63     13.39 o 
  -1   8  11       19.43       15.92      8.17 o 
   0   8  11       35.70       37.34      9.49 o 
   1   8  11      256.57      278.03     36.75 o 
   2   8  11      263.00      237.57     30.42 o 
   3   8  11       87.46       89.36     35.14 o 
 -15   0  12      103.96      117.51     19.56 o 
 -14   0  12        2.77       11.30     19.03 o 
 -13   0  12      145.66      137.80     26.42 o 
 -12   0  12      181.01      178.11     20.01 o 
 -11   0  12      634.51      591.06     47.36 o 
 -10   0  12      190.56      198.58     19.65 o 
  -9   0  12       15.26        6.00      8.71 o 
  -8   0  12        9.79        4.19      7.77 o 
  -7   0  12      967.82      952.68     44.50 o 
  -6   0  12     1382.63     1305.20     37.61 o 
  -5   0  12     1239.38     1272.11     25.54 o 
  -4   0  12       11.03       20.22      6.65 o 
  -3   0  12       89.71       80.80      8.16 o 
  -2   0  12      161.06      160.87     11.00 o 
  -1   0  12     1261.18     1224.36     37.54 o 
   0   0  12      484.91      450.52     25.00 o 
   1   0  12      731.47      677.24     27.93 o 
   2   0  12      255.86      288.97     27.12 o 
   3   0  12       74.42       70.47     12.83 o 
   4   0  12      207.98      215.78     20.55 o 
   5   0  12      150.58      146.79     18.62 o 
   6   0  12      156.58      194.30     21.85 o 
   7   0  12      287.54      279.15     26.38 o 
   8   0  12       21.18       12.77     10.00 o 
   9   0  12        7.84        8.82      9.50 o 
  10   0  12        0.02        8.44      9.77 o 
 -15   1  12      143.01      131.67     14.38 o 
 -14   1  12        1.89       -2.09      6.63 o 
 -13   1  12        0.00       -0.44      5.84 o 
 -12   1  12       97.75      113.14     12.05 o 
 -11   1  12      348.96      326.05     17.51 o 
 -10   1  12       44.00       62.46      8.93 o 
  -9   1  12     1833.97     1848.76     34.44 o 
  -8   1  12       92.86       85.29      9.45 o 
  -7   1  12       69.11       57.85      7.87 o 
  -6   1  12      172.27      171.91      9.06 o 
  -5   1  12      662.13      692.87     17.01 o 
  -4   1  12      141.98      159.46      7.50 o 
  -3   1  12        0.00       -2.30      3.57 o 
  -2   1  12      236.78      252.06      8.94 o 
  -1   1  12       64.84       72.37      5.61 o 
   0   1  12       15.79       24.50      4.82 o 
   1   1  12      231.13      201.98     12.36 o 
   2   1  12     1971.57     1881.06     41.01 o 
   3   1  12      576.30      565.59     24.84 o 
   4   1  12        0.62       -2.34      5.84 o 
   5   1  12      220.85      218.91     15.46 o 
   6   1  12      255.95      251.70     17.19 o 
   7   1  12      227.07      212.55     16.35 o 
   8   1  12       16.86        7.55      7.04 o 
   9   1  12       97.15      102.87     12.80 o 
 -15   2  12       34.28       45.98     10.76 o 
 -14   2  12       41.87       50.56      9.61 o 
 -13   2  12        1.21        7.06      6.51 o 
 -12   2  12       68.10       48.59     10.19 o 
 -11   2  12      214.07      186.82     22.91 o 
 -10   2  12      132.72      104.63     11.07 o 
  -9   2  12      357.43      341.14     16.65 o 
  -8   2  12      251.10      278.10     19.75 o 
  -7   2  12      504.69      496.20     14.25 o 
  -6   2  12     1401.33     1435.88     23.77 o 
  -5   2  12       27.74       32.30      5.61 o 
  -4   2  12       55.69       62.53      5.76 o 
  -3   2  12        3.49        3.61      3.29 o 
  -2   2  12       79.81       87.92      6.51 o 
  -1   2  12       11.13       10.27      3.74 o 
   0   2  12      773.31      757.25     17.53 o 
   1   2  12      142.00      147.52     11.39 o 
   2   2  12       29.49       34.80      7.95 o 
   3   2  12      379.27      380.38     17.68 o 
   4   2  12      252.00      281.65     16.51 o 
   5   2  12      663.99      616.63     21.81 o 
   6   2  12      152.98      170.34     14.68 o 
   7   2  12      102.42      122.34     12.87 o 
   8   2  12      547.49      518.67     24.93 o 
   9   2  12      114.24      150.46     22.04 o 
 -14   3  12       16.02       21.19     10.42 o 
 -13   3  12      255.39      265.21     20.90 o 
 -12   3  12        8.86       -0.07      5.78 o 
 -11   3  12       30.15       22.11      9.15 o 
 -10   3  12        3.42        0.66      7.97 o 
  -9   3  12       54.38       60.63      8.39 o 
  -8   3  12       51.45       55.73      8.46 o 
  -7   3  12      620.62      596.19     27.68 o 
  -6   3  12        9.76        9.30      4.67 o 
  -5   3  12       15.03       22.31      5.25 o 
  -4   3  12       27.12       36.38      5.93 o 
  -3   3  12      153.55      164.74      8.61 o 
  -2   3  12      113.81      116.05      7.58 o 
  -1   3  12        0.18        0.84      3.44 o 
   0   3  12        0.00        2.92      4.59 o 
   1   3  12        5.08       18.54     10.90 o 
   2   3  12        0.95       -2.88      5.61 o 
   3   3  12       55.74       72.68      9.18 o 
   4   3  12      801.11      702.62     30.83 o 
   5   3  12       70.80       59.69      9.52 o 
   6   3  12      146.45      165.17     14.36 o 
   7   3  12       32.50       18.79      7.72 o 
   8   3  12        4.10        9.13     12.28 o 
   9   3  12      177.91      207.65     17.56 o 
 -14   4  12      414.84      442.81     28.43 o 
 -13   4  12      189.89      192.37     18.79 o 
 -12   4  12        1.47       -1.44      7.78 o 
 -11   4  12        4.67       -4.66      6.41 o 
 -10   4  12       27.42       17.89     10.28 o 
  -9   4  12       59.24       65.14     10.73 o 
  -8   4  12       54.72       66.84      8.46 o 
  -7   4  12        0.13       -4.92      5.07 o 
  -6   4  12      313.03      297.62     12.85 o 
  -5   4  12       10.68       13.89      4.57 o 
  -4   4  12        6.94       12.45      4.51 o 
  -3   4  12      316.91      316.40     12.29 o 
  -2   4  12        0.74       12.08      4.27 o 
  -1   4  12      101.98      113.96      7.97 o 
   0   4  12       38.66       46.64      6.94 o 
   1   4  12      151.90      164.64     12.85 o 
   2   4  12        6.61        5.74      5.53 o 
   3   4  12        0.97        6.59      5.77 o 
   4   4  12        1.14        5.05      6.19 o 
   5   4  12      395.90      387.52     20.29 o 
   6   4  12        0.45       -7.95      5.30 o 
   7   4  12        4.50        7.92      8.87 o 
   8   4  12       12.90       14.98     15.35 o 
 -13   5  12      169.10      165.43     25.61 o 
 -12   5  12        4.07        3.04      8.48 o 
 -11   5  12      238.71      232.27     25.40 o 
 -10   5  12      274.70      312.76     21.47 o 
  -9   5  12       20.45       32.16      8.88 o 
  -8   5  12        0.28       10.73      5.55 o 
  -7   5  12       54.43       51.21      7.97 o 
  -6   5  12      125.17      116.36     10.89 o 
  -5   5  12      313.53      335.99     16.28 o 
  -4   5  12      163.56      139.06     12.72 o 
  -3   5  12     1939.43     1916.51     34.47 o 
  -2   5  12      975.23      985.48     23.37 o 
  -1   5  12       39.37       32.82      5.38 o 
   0   5  12        3.27       -2.69      4.04 o 
   1   5  12        0.40        4.97      5.12 o 
   2   5  12      170.93      155.73     12.96 o 
   3   5  12        2.51       -7.46      4.97 o 
   4   5  12        1.75      -12.33      8.22 o 
   5   5  12       11.49       23.05      8.36 o 
   6   5  12        0.00        4.16      6.71 o 
   7   5  12       16.26       29.90      9.78 o 
 -12   6  12       10.11       13.41      9.02 o 
 -11   6  12        4.43       -6.84      8.09 o 
 -10   6  12      124.95      109.64     13.91 o 
  -9   6  12       39.45       30.26      8.81 o 
  -8   6  12      182.74      178.20     13.94 o 
  -7   6  12      210.60      228.01     15.48 o 
  -6   6  12       32.24       52.22     13.35 o 
  -5   6  12      527.71      544.31     20.43 o 
  -4   6  12        6.50        3.92      5.35 o 
  -3   6  12      804.36      834.33     23.34 o 
  -2   6  12      395.40      400.78     22.97 o 
  -1   6  12      118.21      108.96     11.81 o 
   0   6  12        0.61        0.72      6.54 o 
   1   6  12      230.53      220.70     30.54 o 
   2   6  12       52.70       53.67     12.00 o 
   3   6  12      117.56      132.71     19.00 o 
   4   6  12       80.61       77.98     14.56 o 
   5   6  12       78.09       45.63     20.19 o 
   6   6  12        0.78        0.77      7.34 o 
 -10   7  12       94.40       81.80     12.70 o 
  -9   7  12        0.16       -5.02      5.64 o 
  -8   7  12       29.80       44.19      9.03 o 
  -7   7  12      715.56      762.70     29.08 o 
  -6   7  12      360.64      373.27     27.25 o 
  -5   7  12       32.14       36.14      8.29 o 
  -4   7  12      132.68      129.28     21.01 o 
  -3   7  12      137.63      137.37     14.19 o 
  -2   7  12        6.90        7.30      8.60 o 
  -1   7  12      164.44      149.25     29.38 o 
   0   7  12       26.20       23.69      9.50 o 
   1   7  12        0.00       -2.47      6.72 o 
   2   7  12      104.76      158.50     32.21 o 
   3   7  12       50.18       71.37     24.83 o 
   4   7  12        0.82       14.54      8.70 o 
  -7   8  12       44.82       46.47      9.47 o 
  -6   8  12        0.21       -7.56      7.82 o 
  -5   8  12        0.00        3.65      6.48 o 
  -4   8  12       32.72       28.02      9.69 o 
  -3   8  12        0.02        5.64      6.47 o 
  -2   8  12       49.98       60.85     10.93 o 
  -1   8  12       14.13       21.53     10.82 o 
   0   8  12      314.91      252.40     26.46 o 
   1   8  12      173.92      142.09     17.93 o 
   2   8  12      250.46      210.83     26.00 o 
 -15   1  13       10.74       21.14      9.57 o 
 -14   1  13       14.60       26.89      8.74 o 
 -13   1  13      305.31      279.98     19.93 o 
 -12   1  13       70.00       67.97      9.98 o 
 -11   1  13     1361.99     1325.89     31.38 o 
 -10   1  13      302.68      285.05     16.45 o 
  -9   1  13      369.82      331.71     16.73 o 
  -8   1  13       20.46       22.42      6.68 o 
  -7   1  13        4.44        1.27      6.03 o 
  -6   1  13       67.18       63.68      8.24 o 
  -5   1  13      160.96      141.09      8.69 o 
  -4   1  13      400.09      395.06     10.93 o 
  -3   1  13       79.46       85.55      6.39 o 
  -2   1  13        0.71       -0.91      3.20 o 
  -1   1  13        3.64        6.11      3.89 o 
   0   1  13       41.88       30.89      6.51 o 
   1   1  13      219.12      217.63     13.69 o 
   2   1  13     1070.07      981.15     25.23 o 
   3   1  13      135.94      116.23     11.77 o 
   4   1  13       10.90       10.71      6.52 o 
   5   1  13        3.58        6.50      6.45 o 
   6   1  13       20.11       19.33      7.76 o 
   7   1  13        0.00        5.41      8.64 o 
   8   1  13      194.17      240.96     18.15 o 
   9   1  13      121.99      102.38     13.90 o 
 -15   2  13        0.03       -1.39      8.28 o 
 -14   2  13       45.15       61.42     10.44 o 
 -13   2  13        6.37       27.67      7.99 o 
 -12   2  13       24.16       10.43      6.70 o 
 -11   2  13       49.67       53.39      9.22 o 
 -10   2  13      118.47      127.82     11.99 o 
  -9   2  13      203.18      207.63     14.48 o 
  -8   2  13       19.31       16.66      7.86 o 
  -7   2  13        4.64        2.65      5.17 o 
  -6   2  13        0.95       21.33     11.73 o 
  -5   2  13      494.57      469.42     14.11 o 
  -4   2  13      182.16      194.55     10.06 o 
  -3   2  13      130.23      128.78      7.72 o 
  -2   2  13       21.07       31.84      4.89 o 
  -1   2  13      329.78      329.78     12.31 o 
   0   2  13        0.09       -4.50      4.58 o 
   1   2  13      121.52      130.69     11.48 o 
   2   2  13       51.81       50.64      8.29 o 
   3   2  13     1413.31     1232.32     29.64 o 
   4   2  13      113.66      111.66     16.38 o 
   5   2  13     1381.88     1246.02     41.06 o 
   6   2  13      610.53      537.52     25.09 o 
   7   2  13       76.10       87.91     14.99 o 
   8   2  13        2.00        9.80     11.69 o 
 -14   3  13       47.84       67.28     12.32 o 
 -13   3  13        4.83        4.29      7.51 o 
 -12   3  13       20.14       14.61      7.06 o 
 -11   3  13        3.04       12.75      6.67 o 
 -10   3  13       64.94       50.71      9.09 o 
  -9   3  13       20.23        7.22      6.43 o 
  -8   3  13      175.28      193.37     21.83 o 
  -7   3  13      197.83      213.49     11.52 o 
  -6   3  13       17.61       12.48      4.95 o 
  -5   3  13      285.05      307.75     12.85 o 
  -4   3  13       44.66       67.85      7.25 o 
  -3   3  13     1542.13     1518.99     30.23 o 
  -2   3  13      239.84      259.56     11.44 o 
  -1   3  13       51.35       59.70      6.97 o 
   0   3  13      566.02      536.17     18.38 o 
   1   3  13        5.63        3.38      5.31 o 
   2   3  13      225.96      218.33     14.76 o 
   3   3  13       12.67       22.24      7.25 o 
   4   3  13      204.90      233.15     16.25 o 
   5   3  13      274.13      231.29     16.86 o 
   6   3  13      192.35      181.62     17.32 o 
   7   3  13       60.25       59.08      9.75 o 
   8   3  13        2.13       -6.20     10.72 o 
 -13   4  13      256.23      250.33     24.40 o 
 -12   4  13       84.51      105.98     15.81 o 
 -11   4  13      325.00      276.95     20.74 o 
 -10   4  13       21.47       20.06      8.03 o 
  -9   4  13       26.70       31.64      9.06 o 
  -8   4  13      182.39      168.02     19.49 o 
  -7   4  13      364.25      359.62     16.59 o 
  -6   4  13        3.89       -3.99      4.87 o 
  -5   4  13        0.52       -3.48      4.13 o 
  -4   4  13      466.80      479.05     24.84 o 
  -3   4  13       50.22       52.73      6.76 o 
  -2   4  13       15.81       30.94      5.18 o 
  -1   4  13        0.95       -3.90      4.55 o 
   0   4  13       60.38       62.27      7.70 o 
   1   4  13      174.23      169.86     13.14 o 
   2   4  13        6.24        4.69      5.25 o 
   3   4  13       66.72       52.18      8.98 o 
   4   4  13      101.93      106.76     15.25 o 
   5   4  13        2.63       21.46      7.11 o 
   6   4  13        5.18       -0.19      6.26 o 
   7   4  13       20.55       24.43     10.57 o 
 -13   5  13      127.82      117.93     16.64 o 
 -12   5  13        8.31        9.55      8.04 o 
 -11   5  13       16.70       36.36      8.90 o 
 -10   5  13       16.88        6.16      7.11 o 
  -9   5  13      297.44      277.16     20.42 o 
  -8   5  13      288.66      276.66     16.22 o 
  -7   5  13       40.27       31.87      7.27 o 
  -6   5  13      101.80      135.57     11.59 o 
  -5   5  13      462.94      447.33     18.13 o 
  -4   5  13      876.52      857.49     25.07 o 
  -3   5  13      810.30      824.52     22.45 o 
  -2   5  13      372.93      361.34     14.62 o 
  -1   5  13       30.18       24.50      5.79 o 
   0   5  13       50.55       47.00      6.00 o 
   1   5  13      136.41      120.85     10.46 o 
   2   5  13       81.70       83.56     10.21 o 
   3   5  13        0.27        5.45      6.28 o 
   4   5  13       54.58       35.17     10.18 o 
   5   5  13       44.51       59.76     11.37 o 
   6   5  13       28.74       34.70     12.03 o 
 -11   6  13        3.76        8.06      7.44 o 
 -10   6  13       54.40       75.52     13.95 o 
  -9   6  13       34.14       26.54     17.95 o 
  -8   6  13       40.86       51.95      8.59 o 
  -7   6  13      106.80      101.91     11.03 o 
  -6   6  13      330.29      312.19     17.32 o 
  -5   6  13      132.01      127.36     11.85 o 
  -4   6  13      304.23      326.48     17.39 o 
  -3   6  13      266.04      255.88     21.15 o 
  -2   6  13       47.52       54.52      9.46 o 
  -1   6  13      168.96      185.57     16.56 o 
   0   6  13        2.31        3.52      6.94 o 
   1   6  13       47.88       36.27     11.74 o 
   2   6  13       65.29       68.42     20.78 o 
   3   6  13       96.44       95.78     18.05 o 
   4   6  13        4.79       29.29     10.66 o 
   5   6  13        9.21        4.41     19.03 o 
  -9   7  13        5.38       10.61      6.72 o 
  -8   7  13      111.26      117.12     13.78 o 
  -7   7  13      433.53      441.56     24.94 o 
  -6   7  13      258.08      250.70     28.51 o 
  -5   7  13        0.00        7.17      6.68 o 
  -4   7  13        4.23       -0.36      5.84 o 
  -3   7  13        0.15       -2.51      6.15 o 
  -2   7  13        0.37       -0.14      7.94 o 
  -1   7  13       45.39       77.09     11.43 o 
   0   7  13       37.93       24.84      8.35 o 
   1   7  13      229.42      222.45     23.45 o 
   2   7  13      111.14      113.15     18.22 o 
   3   7  13        4.22        1.19      9.08 o 
  -6   8  13        1.57        4.12      7.22 o 
  -5   8  13      538.37      566.77     28.79 o 
  -4   8  13       11.35       17.06     18.00 o 
  -3   8  13        6.30       22.06      7.85 o 
  -2   8  13       24.57       -1.40      8.38 o 
  -1   8  13       35.41       29.88     11.25 o 
   0   8  13      252.73      238.09     20.58 o 
 -15   0  14       54.46       57.49     15.98 o 
 -14   0  14     1060.50      959.12     70.81 o 
 -13   0  14       92.49       71.68     14.49 o 
 -12   0  14       47.36       31.71     15.40 o 
 -11   0  14       10.14       25.29     10.79 o 
 -10   0  14        5.59        4.64      9.23 o 
  -9   0  14       15.29       15.71      9.25 o 
  -8   0  14        0.77       -3.87      7.18 o 
  -7   0  14      268.27      267.56     20.74 o 
  -6   0  14      284.62      256.43     19.54 o 
  -5   0  14       91.68      133.21     15.06 o 
  -4   0  14       59.49       69.66      8.38 o 
  -3   0  14      626.76      595.68     19.09 o 
  -2   0  14     4149.16     4329.13     56.72 o 
  -1   0  14     1873.52     1822.86     45.65 o 
   0   0  14       13.01       10.19      7.83 o 
   1   0  14      171.05      156.32     20.02 o 
   2   0  14       42.75       39.38     10.78 o 
   3   0  14        0.93       18.63     10.39 o 
   4   0  14        0.28       -6.18      7.82 o 
   5   0  14       13.40       17.19     11.39 o 
   6   0  14      220.45      170.87     21.45 o 
   7   0  14        0.69      -10.55      9.00 o 
   8   0  14       40.69       24.84     11.23 o 
 -15   1  14       17.36       16.79      9.51 o 
 -14   1  14       59.34       80.16     11.78 o 
 -13   1  14        9.49       12.92      7.18 o 
 -12   1  14      170.24      176.15     14.69 o 
 -11   1  14     1193.40     1160.65     34.19 o 
 -10   1  14       16.67       18.79      7.14 o 
  -9   1  14       64.83       72.14      9.82 o 
  -8   1  14        0.01        1.23      5.39 o 
  -7   1  14       57.52       49.87      7.85 o 
  -6   1  14       61.17       65.04      8.28 o 
  -5   1  14       14.57        9.01      4.43 o 
  -4   1  14       44.33       58.69      6.63 o 
  -3   1  14        8.61        9.91      3.90 o 
  -2   1  14      286.60      275.33     10.21 o 
  -1   1  14       20.55       27.27      8.25 o 
   0   1  14       54.51       58.18      8.32 o 
   1   1  14      377.12      325.70     25.68 o 
   2   1  14     2124.82     2185.06     46.76 o 
   3   1  14       21.10       32.37      7.88 o 
   4   1  14      276.52      246.44     16.77 o 
   5   1  14       32.25       32.12      8.84 o 
   6   1  14       37.74       67.03     11.39 o 
   7   1  14       33.71       44.44      8.90 o 
   8   1  14       76.50       77.52     10.86 o 
 -14   2  14        5.82        6.62      8.36 o 
 -13   2  14       63.36       79.48     11.01 o 
 -12   2  14       27.87       15.26      8.89 o 
 -11   2  14       21.93       27.00      7.81 o 
 -10   2  14       19.27       16.93      7.11 o 
  -9   2  14      118.47      109.13     11.18 o 
  -8   2  14       55.63       65.85      9.06 o 
  -7   2  14      111.83       99.83     10.36 o 
  -6   2  14       31.73       23.56      5.62 o 
  -5   2  14      136.95      155.62     10.10 o 
  -4   2  14       90.82      102.22     10.73 o 
  -3   2  14       52.84       59.27      6.07 o 
  -2   2  14      832.22      821.52     16.35 o 
  -1   2  14       58.06       51.66      8.00 o 
   0   2  14      487.88      484.82     18.94 o 
   1   2  14     1112.50     1047.03     26.67 o 
   2   2  14      184.49      213.71     14.88 o 
   3   2  14        0.69        5.00      6.14 o 
   4   2  14        8.69       13.45      6.96 o 
   5   2  14       31.20       28.03      7.87 o 
   6   2  14       16.22       10.22      6.63 o 
   7   2  14      137.85      138.80     14.40 o 
   8   2  14        2.54       -4.20      7.06 o 
 -14   3  14       14.86       41.24     10.72 o 
 -13   3  14        0.52        4.83      6.84 o 
 -12   3  14       11.78       16.42      9.96 o 
 -11   3  14       20.22       21.23      6.97 o 
 -10   3  14      622.87      679.02     32.44 o 
  -9   3  14      252.61      294.11     16.84 o 
  -8   3  14      201.82      196.10     14.16 o 
  -7   3  14       10.24       16.21      6.36 o 
  -6   3  14      113.24      145.37     10.24 o 
  -5   3  14       21.65       25.79      5.63 o 
  -4   3  14        9.82        7.11      4.66 o 
  -3   3  14       64.31       53.98      5.67 o 
  -2   3  14     1024.86      990.52     21.26 o 
  -1   3  14     1619.38     1577.61     27.36 o 
   0   3  14      302.29      293.46     16.11 o 
   1   3  14        8.79        3.62      5.45 o 
   2   3  14       62.38       65.77      9.47 o 
   3   3  14       34.42       39.51      8.35 o 
   4   3  14       87.84       80.45     14.65 o 
   5   3  14      146.69      110.41     12.95 o 
   6   3  14       16.37       21.55      8.07 o 
   7   3  14       58.89       66.41     10.84 o 
 -13   4  14        4.41        9.05      8.12 o 
 -12   4  14        5.69        6.35      6.84 o 
 -11   4  14      212.99      200.61     18.32 o 
 -10   4  14        9.50        2.98      8.14 o 
  -9   4  14        4.39        8.31      7.46 o 
  -8   4  14      399.85      339.74     21.01 o 
  -7   4  14      101.06      106.15     10.42 o 
  -6   4  14      100.35      117.22     10.48 o 
  -5   4  14       30.27       24.93      5.29 o 
  -4   4  14      131.99      127.37      9.70 o 
  -3   4  14      160.31      161.30     10.46 o 
  -2   4  14      124.02      115.72      9.48 o 
  -1   4  14       51.11       63.36      7.44 o 
   0   4  14       11.83       16.90      6.68 o 
   1   4  14        0.00        3.57      6.94 o 
   2   4  14      207.61      236.30     16.03 o 
   3   4  14      212.17      231.97     16.29 o 
   4   4  14        8.81       -7.12      9.14 o 
   5   4  14      253.22      237.63     25.49 o 
   6   4  14       13.05        4.86      6.55 o 
   7   4  14       38.97       44.58     10.14 o 
 -12   5  14       53.87       55.97     19.22 o 
 -11   5  14       24.54       21.61      8.10 o 
 -10   5  14      157.13      120.30     14.44 o 
  -9   5  14      242.76      202.26     17.78 o 
  -8   5  14       14.70        7.30     11.66 o 
  -7   5  14        0.89       -4.54      5.01 o 
  -6   5  14        4.49       -2.24      6.90 o 
  -5   5  14      123.86      126.05     13.52 o 
  -4   5  14      390.23      398.69     17.84 o 
  -3   5  14       65.11       62.02      8.31 o 
  -2   5  14      480.94      436.34     21.54 o 
  -1   5  14       88.70       81.41     10.09 o 
   0   5  14       48.60       39.32      8.24 o 
   1   5  14       17.78        9.47      8.04 o 
   2   5  14       13.91       13.48      7.11 o 
   3   5  14        9.25        2.74      8.68 o 
   4   5  14        6.06       12.19     11.18 o 
   5   5  14       43.67       72.11     13.22 o 
 -11   6  14        0.12       -9.33      6.22 o 
 -10   6  14        4.34        1.01     11.32 o 
  -9   6  14        8.97       15.04      7.57 o 
  -8   6  14        2.20       -8.00      5.33 o 
  -7   6  14       61.73       82.83     10.08 o 
  -6   6  14      169.59      181.99     13.88 o 
  -5   6  14        0.87        8.03      5.72 o 
  -4   6  14        5.31        6.47      5.42 o 
  -3   6  14       86.34       91.85     10.06 o 
  -2   6  14        0.98       -6.22      7.44 o 
  -1   6  14       13.65        9.27      7.06 o 
   0   6  14        1.46       28.29     10.31 o 
   1   6  14       43.74       39.81     13.07 o 
   2   6  14       80.69       77.30     16.54 o 
   3   6  14       11.28       -1.17     12.64 o 
   4   6  14        0.26       21.26     19.03 o 
  -9   7  14        7.26        8.57     12.35 o 
  -8   7  14       57.13       60.00     10.13 o 
  -7   7  14      213.07      195.64     17.39 o 
  -6   7  14      328.15      345.26     22.92 o 
  -5   7  14      133.62      145.09     15.05 o 
  -4   7  14       40.86       56.42     10.74 o 
  -3   7  14      150.21      137.25     18.19 o 
  -2   7  14        0.31       -8.86      5.90 o 
  -1   7  14        4.92       -1.31      7.05 o 
   0   7  14      397.11      407.33     30.28 o 
   1   7  14       53.23       69.85     15.33 o 
   2   7  14        3.48       -2.48     10.62 o 
  -4   8  14      143.29      170.20     16.28 o 
  -3   8  14        7.44       30.74     21.19 o 
 -14   1  15       43.96       43.18     10.05 o 
 -13   1  15       59.94       82.29     10.97 o 
 -12   1  15      302.17      331.97     19.21 o 
 -11   1  15       85.45       88.20     11.00 o 
 -10   1  15        3.78       11.90      6.43 o 
  -9   1  15        4.21        0.22      7.82 o 
  -8   1  15        9.06       18.09      6.80 o 
  -7   1  15        5.40       -2.70      5.24 o 
  -6   1  15       23.03       21.68      6.62 o 
  -5   1  15      302.34      327.82     15.33 o 
  -4   1  15       46.70       49.72      7.64 o 
  -3   1  15      556.35      569.67     13.84 o 
  -2   1  15      592.24      537.10     17.67 o 
  -1   1  15      323.80      334.19     16.08 o 
   0   1  15        1.49        1.76      5.52 o 
   1   1  15       64.30       55.37     11.90 o 
   2   1  15      291.94      272.53     16.65 o 
   3   1  15        4.59        2.13      6.51 o 
   4   1  15       34.13       16.95      7.24 o 
   5   1  15        0.99       -3.47      6.10 o 
   6   1  15      200.45      191.80     17.07 o 
   7   1  15       18.48       27.01     10.36 o 
 -14   2  15       13.25       10.62     10.46 o 
 -13   2  15       35.05       29.84      8.82 o 
 -12   2  15       15.21       11.98      7.03 o 
 -11   2  15      101.58       98.01     11.51 o 
 -10   2  15        3.31        9.06      7.52 o 
  -9   2  15       16.18       24.12      7.48 o 
  -8   2  15      134.82      126.98     11.75 o 
  -7   2  15        5.69        0.69      5.21 o 
  -6   2  15      799.10      769.47     21.74 o 
  -5   2  15      179.37      169.89     10.56 o 
  -4   2  15        0.60        5.08      4.73 o 
  -3   2  15        5.78        3.50      4.19 o 
  -2   2  15       51.38       55.48      8.19 o 
  -1   2  15      199.56      214.82     14.01 o 
   0   2  15        3.57        1.26      5.84 o 
   1   2  15      305.62      246.25     15.71 o 
   2   2  15     1248.49     1155.90     29.59 o 
   3   2  15       14.54       11.29      7.77 o 
   4   2  15       11.04        9.99      6.88 o 
   5   2  15        5.97       23.93     10.09 o 
   6   2  15       31.50       36.34      9.76 o 
   7   2  15       81.51       99.16     13.18 o 
 -13   3  15        3.35        3.64     14.39 o 
 -12   3  15       45.03       54.29     10.70 o 
 -11   3  15        0.40       10.90      8.61 o 
 -10   3  15      760.55      796.50     24.92 o 
  -9   3  15      228.08      268.44     16.77 o 
  -8   3  15       67.11       81.68     10.12 o 
  -7   3  15      128.06      118.51     11.24 o 
  -6   3  15       41.46       46.96      6.76 o 
  -5   3  15      591.16      597.06     16.74 o 
  -4   3  15       84.30       88.69      8.17 o 
  -3   3  15      397.16      389.42     16.48 o 
  -2   3  15     1409.51     1405.99     53.48 o 
  -1   3  15      720.40      670.94     21.33 o 
   0   3  15        3.55        8.46      6.10 o 
   1   3  15       26.33        3.69      6.97 o 
   2   3  15      380.02      337.46     18.62 o 
   3   3  15       10.67       26.29      7.67 o 
   4   3  15        0.02        3.52      6.63 o 
   5   3  15       11.81       19.40      8.40 o 
   6   3  15        0.79        7.83      7.25 o 
 -13   4  15        0.00       -2.69      7.82 o 
 -12   4  15       18.11       35.34      9.38 o 
 -11   4  15       36.03       33.44      8.90 o 
 -10   4  15      119.36      106.16     13.73 o 
  -9   4  15        7.35        8.23      6.99 o 
  -8   4  15      162.14      185.81     16.69 o 
  -7   4  15       64.11       78.91     11.64 o 
  -6   4  15      261.59      252.15     13.22 o 
  -5   4  15      497.39      494.17     16.11 o 
  -4   4  15      410.77      400.21     15.43 o 
  -3   4  15      236.83      250.53     14.69 o 
  -2   4  15       24.00       26.53      6.61 o 
  -1   4  15        0.89       -7.43      5.38 o 
   0   4  15        6.25        4.69      6.36 o 
   1   4  15        3.07       20.94      6.98 o 
   2   4  15      137.28      143.29     14.26 o 
   3   4  15      164.42      187.79     15.24 o 
   4   4  15       65.13       90.04     15.80 o 
   5   4  15        0.06       19.70     11.70 o 
   6   4  15        0.04       -2.38      6.84 o 
 -12   5  15       93.58       92.02     13.37 o 
 -11   5  15       49.29       37.92      9.07 o 
 -10   5  15        1.46        6.65      8.71 o 
  -9   5  15       13.33       21.24     18.80 o 
  -8   5  15        0.44        3.52      6.37 o 
  -7   5  15      400.30      407.84     21.47 o 
  -6   5  15        0.67        5.99      8.39 o 
  -5   5  15       10.65       14.13      6.28 o 
  -4   5  15       76.99       78.57      9.43 o 
  -3   5  15       60.95       62.93     10.25 o 
  -2   5  15      151.94      137.85     13.79 o 
  -1   5  15      115.07       96.29     12.92 o 
   0   5  15        7.53        7.65      6.41 o 
   1   5  15        8.78        3.55      6.42 o 
   2   5  15       36.53       11.12      7.65 o 
   3   5  15        0.00        5.04      7.45 o 
   4   5  15       28.90        8.63      9.10 o 
   5   5  15       21.52        2.36      8.29 o 
 -10   6  15       13.02       18.48     10.83 o 
  -9   6  15       21.95       43.33     10.30 o 
  -8   6  15        2.15        4.19      6.43 o 
  -7   6  15      186.80      199.29     17.77 o 
  -6   6  15       32.91       44.41      8.09 o 
  -5   6  15       33.08       38.39      9.36 o 
  -4   6  15        5.63        9.71      5.86 o 
  -3   6  15        0.01       -4.77      6.33 o 
  -2   6  15        4.23        3.87     15.96 o 
  -1   6  15        4.41       10.59     10.31 o 
   0   6  15       21.52        0.58      9.07 o 
   1   6  15        0.24       14.68     17.83 o 
   2   6  15       22.88        1.28     10.31 o 
   3   6  15        1.76       -1.04     10.04 o 
  -8   7  15      115.83      152.21     15.18 o 
  -7   7  15      102.63      108.42     13.33 o 
  -6   7  15        6.62        8.71      7.00 o 
  -5   7  15       31.37       35.59      8.84 o 
  -4   7  15        0.04        4.38      8.12 o 
  -3   7  15        1.45        8.17      8.13 o 
  -2   7  15        2.45        0.92      6.08 o 
  -1   7  15       12.52       60.53     15.75 o 
   0   7  15        7.35       15.11     11.94 o 
 -14   0  16      209.36      221.13     26.45 o 
 -13   0  16        0.20        6.81      9.72 o 
 -12   0  16        0.93       13.80     12.29 o 
 -11   0  16       79.33       62.13     13.77 o 
 -10   0  16       25.92       37.62     12.51 o 
  -9   0  16       96.67      115.57     16.71 o 
  -8   0  16        0.09       -5.92     25.46 o 
  -7   0  16       37.60       62.54     16.14 o 
  -6   0  16      818.94      885.31     61.24 o 
  -5   0  16     2471.98     2545.36     57.28 o 
  -4   0  16        0.17       14.17      9.12 o 
  -3   0  16     1474.61     1414.04     57.70 o 
  -2   0  16     2038.64     2115.29     52.33 o 
  -1   0  16      455.19      416.35     30.44 o 
   0   0  16       16.74       20.78     10.18 o 
   1   0  16      140.69      157.82     18.56 o 
   2   0  16       18.58       20.49     19.35 o 
   3   0  16       88.95       91.10     18.96 o 
   4   0  16      232.15      231.71     38.00 o 
   5   0  16       92.17      113.51     17.66 o 
   6   0  16        5.77        9.27     11.90 o 
 -14   1  16       29.12       38.60      9.29 o 
 -13   1  16        6.13        2.74      6.24 o 
 -12   1  16        7.05       11.06      6.96 o 
 -11   1  16       21.18       26.54      8.00 o 
 -10   1  16        0.58        0.58      5.54 o 
  -9   1  16       19.54       19.10      7.14 o 
  -8   1  16       19.39       33.21      7.64 o 
  -7   1  16      238.66      245.10     15.00 o 
  -6   1  16      258.53      268.09     16.21 o 
  -5   1  16       25.70       27.61      6.70 o 
  -4   1  16        0.74        0.55      4.27 o 
  -3   1  16      344.36      330.06     15.71 o 
  -2   1  16      271.50      282.65     20.46 o 
  -1   1  16      315.06      277.60     15.72 o 
   0   1  16      241.24      257.73     22.84 o 
   1   1  16      256.04      248.56     16.43 o 
   2   1  16      108.29      108.89     11.96 o 
   3   1  16      277.89      251.19     17.43 o 
   4   1  16      139.02      154.75     14.50 o 
   5   1  16      147.43      162.79     15.14 o 
   6   1  16       29.66       26.34     10.46 o 
 -14   2  16       37.24       40.99      9.62 o 
 -13   2  16       66.24       63.69     10.26 o 
 -12   2  16       11.73       25.07      7.45 o 
 -11   2  16       32.19       35.45      8.90 o 
 -10   2  16        0.50        6.50      6.24 o 
  -9   2  16       42.82       39.28     12.95 o 
  -8   2  16       29.12        9.68      6.44 o 
  -7   2  16      162.02      164.87     18.09 o 
  -6   2  16       26.78       26.80      6.55 o 
  -5   2  16       15.49       17.58      6.38 o 
  -4   2  16       46.44       60.03      7.26 o 
  -3   2  16       81.91       91.41      9.72 o 
  -2   2  16       91.53       92.14     10.21 o 
  -1   2  16       36.03       29.84      7.72 o 
   0   2  16      176.92      163.50     13.31 o 
   1   2  16        0.17       -0.57      5.67 o 
   2   2  16        3.42        3.01      6.75 o 
   3   2  16       15.31       35.68      7.94 o 
   4   2  16      260.92      289.97     19.36 o 
   5   2  16       19.53       21.55      8.40 o 
   6   2  16       24.46        8.52      8.65 o 
 -13   3  16       13.36       11.57      7.62 o 
 -12   3  16        1.13       -2.50      5.73 o 
 -11   3  16      413.04      461.53     24.25 o 
 -10   3  16      637.40      670.28     37.31 o 
  -9   3  16      529.80      500.56     21.72 o 
  -8   3  16      654.05      646.30     21.92 o 
  -7   3  16       75.99       83.65     10.23 o 
  -6   3  16        4.23       14.01      6.94 o 
  -5   3  16      171.06      160.97     14.31 o 
  -4   3  16     1088.08     1038.20     22.41 o 
  -3   3  16     1772.30     1777.19     34.17 o 
  -2   3  16      112.37      117.65     14.53 o 
  -1   3  16       92.01      105.70     11.89 o 
   0   3  16       30.32       40.67     10.65 o 
   1   3  16       95.88       78.98     10.77 o 
   2   3  16       43.23       37.67      8.14 o 
   3   3  16      208.53      172.08     14.75 o 
   4   3  16        0.91       -1.26      8.18 o 
   5   3  16        6.44       -9.96      6.64 o 
 -12   4  16        1.33       -5.05      9.10 o 
 -11   4  16       11.85        7.46      7.73 o 
 -10   4  16      101.50      104.19     13.47 o 
  -9   4  16      159.93      146.54     17.35 o 
  -8   4  16      117.91      125.91     14.01 o 
  -7   4  16       38.68       42.49      9.24 o 
  -6   4  16      327.44      282.16     14.26 o 
  -5   4  16        1.70       -0.89      4.52 o 
  -4   4  16      193.36      201.34     13.93 o 
  -3   4  16      100.76       98.60     10.59 o 
  -2   4  16      374.81      357.28     20.76 o 
  -1   4  16       67.58       69.18      9.78 o 
   0   4  16       22.00       19.71      7.57 o 
   1   4  16       13.48       10.31      6.85 o 
   2   4  16      196.91      185.44     15.16 o 
   3   4  16      143.56      109.83     12.86 o 
   4   4  16        1.52        7.94      7.80 o 
   5   4  16       11.70       13.64      8.99 o 
 -11   5  16        9.99       10.85      8.75 o 
 -10   5  16        0.59        3.24     11.04 o 
  -9   5  16       69.14       81.79     14.77 o 
  -8   5  16        0.00        0.61      6.71 o 
  -7   5  16        0.23       -9.02      6.02 o 
  -6   5  16        2.08        1.93      5.76 o 
  -5   5  16       15.77       22.96      6.23 o 
  -4   5  16        1.47       -1.67      8.10 o 
  -3   5  16        9.45        3.65      8.05 o 
  -2   5  16       31.25       42.35     10.98 o 
  -1   5  16      310.01      254.94     23.70 o 
   0   5  16        5.61        3.14      6.62 o 
   1   5  16       71.02       88.64     11.32 o 
   2   5  16        1.34       -0.23      6.53 o 
   3   5  16       15.70       18.55     15.04 o 
  -9   6  16        0.09       -1.74      7.38 o 
  -8   6  16        4.73       14.89      6.97 o 
  -7   6  16        1.94        8.05      9.86 o 
  -6   6  16       60.49       93.97     10.59 o 
  -5   6  16       13.06        9.35      6.27 o 
  -4   6  16       67.14       52.90     10.53 o 
  -3   6  16       62.44       92.74     18.96 o 
  -2   6  16        0.55       25.99     12.36 o 
  -1   6  16      110.74      124.73     24.44 o 
   0   6  16        0.81       -7.25     18.54 o 
   1   6  16       12.77       19.50     30.30 o 
   2   6  16        1.95        6.98     15.36 o 
  -6   7  16       37.00       46.09      9.12 o 
  -5   7  16       18.99       22.73     24.47 o 
  -4   7  16        0.29      -10.90      8.07 o 
  -3   7  16        7.83        3.94      8.90 o 
  -2   7  16       26.55       27.33     13.49 o 
 -13   1  17       20.55       30.36      8.36 o 
 -12   1  17        5.58       14.12      7.16 o 
 -11   1  17        8.56       16.02      6.76 o 
 -10   1  17       78.37       96.23     11.27 o 
  -9   1  17       44.76       48.40      8.83 o 
  -8   1  17       36.64       25.63      7.47 o 
  -7   1  17      148.43      173.18     13.24 o 
  -6   1  17      561.76      560.13     23.00 o 
  -5   1  17       69.78       62.12      8.53 o 
  -4   1  17        0.01        9.93      9.70 o 
  -3   1  17        0.20       -2.72      6.18 o 
  -2   1  17       84.15      100.82     10.78 o 
  -1   1  17     1463.14     1455.95     32.42 o 
   0   1  17      227.19      249.20     16.53 o 
   1   1  17       13.85       14.05      6.97 o 
   2   1  17       59.52       86.67     19.62 o 
   3   1  17      147.75      193.81     16.05 o 
   4   1  17       52.91       55.19     10.15 o 
   5   1  17       47.35       49.61     10.75 o 
 -13   2  17       13.57       10.80      8.59 o 
 -12   2  17        1.94        9.18      7.04 o 
 -11   2  17       81.85       94.63     17.17 o 
 -10   2  17        5.92        2.14      7.90 o 
  -9   2  17        2.30        3.58      6.60 o 
  -8   2  17      222.92      197.03     17.68 o 
  -7   2  17      135.34      124.17     11.94 o 
  -6   2  17      173.35      186.58     13.63 o 
  -5   2  17       73.28       75.34      9.23 o 
  -4   2  17       96.41      111.60     10.57 o 
  -3   2  17       22.46       28.59      8.64 o 
  -2   2  17      139.02      105.82     11.06 o 
  -1   2  17        5.15       -0.75      7.17 o 
   0   2  17        0.06       -2.24     12.33 o 
   1   2  17       21.92       24.28      7.29 o 
   2   2  17        0.31        3.82      6.32 o 
   3   2  17      131.50      138.79     13.88 o 
   4   2  17       12.50       14.53     13.59 o 
   5   2  17        3.09        2.48      7.39 o 
 -12   3  17      164.56      167.52     17.12 o 
 -11   3  17       93.32      114.55     12.15 o 
 -10   3  17       13.88       26.83      9.30 o 
  -9   3  17      267.02      260.17     17.19 o 
  -8   3  17        3.04       -8.28      8.16 o 
  -7   3  17        3.48        7.67      6.35 o 
  -6   3  17       24.10       14.37      7.66 o 
  -5   3  17        9.65        4.43      8.28 o 
  -4   3  17      124.06      136.81     11.81 o 
  -3   3  17      263.13      266.26     18.69 o 
  -2   3  17      156.19      151.49     15.14 o 
  -1   3  17       30.95       22.04      7.59 o 
   0   3  17        0.58        4.07      6.49 o 
   1   3  17        7.43        4.07      6.92 o 
   2   3  17      178.93      190.09     16.43 o 
   3   3  17       95.29       59.37     10.60 o 
   4   3  17       10.45       -0.73      7.43 o 
 -12   4  17       20.21       15.07      7.75 o 
 -11   4  17        6.44       16.94      7.40 o 
 -10   4  17      103.23      102.19     13.26 o 
  -9   4  17        9.52       21.34      7.98 o 
  -8   4  17        2.40        3.18      6.72 o 
  -7   4  17       54.68       51.76     10.52 o 
  -6   4  17        9.51        4.90      6.73 o 
  -5   4  17       38.24       48.07      7.91 o 
  -4   4  17       89.51       80.04      9.79 o 
  -3   4  17       13.08        9.54      7.76 o 
  -2   4  17      103.95       70.38     10.87 o 
  -1   4  17       69.50       78.95     11.73 o 
   0   4  17        4.25       16.35      6.97 o 
   1   4  17      161.45      168.99     14.84 o 
   2   4  17        2.02       12.84      7.28 o 
   3   4  17        0.06        2.45      9.28 o 
 -10   5  17       11.71       18.34      7.56 o 
  -9   5  17        3.00        8.10     13.22 o 
  -8   5  17       72.58       79.87     11.89 o 
  -7   5  17        0.65        9.44      7.65 o 
  -6   5  17       96.73       89.45     10.41 o 
  -5   5  17        5.39        2.68      7.33 o 
  -4   5  17      330.80      388.92     22.67 o 
  -3   5  17      176.75      172.44     38.49 o 
  -2   5  17        5.65        4.86      8.72 o 
  -1   5  17        1.82        9.20      9.58 o 
   0   5  17        9.10        7.47      6.76 o 
   1   5  17        3.16       28.20      7.78 o 
   2   5  17       28.01       11.77      7.92 o 
  -8   6  17        1.36       -0.09      6.41 o 
  -7   6  17      203.60      278.42     24.12 o 
  -6   6  17        0.18       13.76      6.04 o 
  -5   6  17       17.05       14.53      7.61 o 
  -4   6  17       61.10       81.72     11.30 o 
  -3   6  17        0.06        7.27      8.81 o 
  -2   6  17        6.99       10.03     12.50 o 
  -1   6  17       85.05       72.11     22.81 o 
   0   6  17        8.07       24.86     18.22 o 
 -13   0  18       21.09        9.25     10.95 o 
 -12   0  18        3.92       -2.32      8.45 o 
 -11   0  18        1.01        3.26      9.59 o 
 -10   0  18       37.31       59.53     13.28 o 
  -9   0  18      135.94      154.20     18.81 o 
  -8   0  18      669.74      712.31     33.22 o 
  -7   0  18      254.21      291.58     39.16 o 
  -6   0  18     3308.32     3359.48     90.09 o 
  -5   0  18     1013.48     1039.89     58.76 o 
  -4   0  18       25.33       25.00     16.67 o 
  -3   0  18        0.00       18.58     15.68 o 
  -2   0  18      334.97      333.76     27.44 o 
  -1   0  18      230.53      273.05     23.60 o 
   0   0  18      838.59      871.06     37.59 o 
   1   0  18        0.81        4.29     10.10 o 
   2   0  18        0.09       -4.75      8.13 o 
   3   0  18       61.78       79.87     26.91 o 
   4   0  18        3.90        6.79     10.72 o 
 -13   1  18        1.39       -1.95      6.30 o 
 -12   1  18        0.00        6.99      6.89 o 
 -11   1  18        8.24        4.62      7.27 o 
 -10   1  18      143.94      140.54     13.37 o 
  -9   1  18      169.81      213.36     15.64 o 
  -8   1  18       35.85       31.83      7.40 o 
  -7   1  18       86.61       99.11     10.85 o 
  -6   1  18       10.67        6.21      6.21 o 
  -5   1  18       16.22       18.06      8.25 o 
  -4   1  18      216.50      221.77     23.22 o 
  -3   1  18      384.11      408.12     22.22 o 
  -2   1  18     2194.13     2191.71     40.42 o 
  -1   1  18      286.26      274.79     17.07 o 
   0   1  18        0.05       -4.51      5.87 o 
   1   1  18       34.58       34.15     13.75 o 
   2   1  18      147.72      150.38     14.59 o 
   3   1  18       71.81      107.66     12.97 o 
   4   1  18       41.13       33.06      9.73 o 
 -12   2  18        1.25       14.54      7.34 o 
 -11   2  18       16.43       25.14      7.92 o 
 -10   2  18      165.65      147.68     13.77 o 
  -9   2  18       19.40       22.68      7.35 o 
  -8   2  18       13.97       16.79      6.67 o 
  -7   2  18        0.58        1.25      5.55 o 
  -6   2  18      134.77      142.76     12.34 o 
  -5   2  18       27.45       27.74      8.48 o 
  -4   2  18      342.39      342.95     27.50 o 
  -3   2  18      336.20      340.14     20.90 o 
  -2   2  18      134.34      153.12     15.46 o 
  -1   2  18        0.54       -9.22      6.66 o 
   0   2  18        0.38       -9.80      6.53 o 
   1   2  18      121.21      145.46     13.82 o 
   2   2  18       28.23       41.40      9.62 o 
   3   2  18        0.49        1.93      8.74 o 
   4   2  18        9.42       14.53      8.62 o 
 -12   3  18      141.66      152.44     25.86 o 
 -11   3  18      197.88      194.64     15.76 o 
 -10   3  18      310.96      282.80     18.31 o 
  -9   3  18       49.70       50.34      9.31 o 
  -8   3  18        2.41       14.23      6.58 o 
  -7   3  18       15.54       31.49      8.25 o 
  -6   3  18        2.41        8.88      6.24 o 
  -5   3  18       89.02      107.05     15.29 o 
  -4   3  18       56.39       60.76     10.50 o 
  -3   3  18       36.31       37.95     12.86 o 
  -2   3  18       63.64       69.62     11.87 o 
  -1   3  18        0.00       -0.36     11.16 o 
   0   3  18        0.08        3.11      6.21 o 
   1   3  18       51.27       59.35      9.78 o 
   2   3  18       45.30       64.48     10.56 o 
   3   3  18      125.99      105.29     13.47 o 
 -11   4  18        0.09       13.28      9.61 o 
 -10   4  18        0.03       -5.71      6.08 o 
  -9   4  18       24.85       29.91      8.16 o 
  -8   4  18       75.12       78.36     15.13 o 
  -7   4  18       62.82       88.78     16.23 o 
  -6   4  18      350.55      324.54     21.38 o 
  -5   4  18        8.80       12.08      7.79 o 
  -4   4  18        0.54        3.16      9.38 o 
  -3   4  18      135.62      133.17     14.57 o 
  -2   4  18        6.14       -5.80      7.00 o 
  -1   4  18       10.03        6.50      7.28 o 
   0   4  18       34.47       44.58      8.79 o 
   1   4  18       24.21       21.98      8.13 o 
   2   4  18       67.37       90.91     12.42 o 
  -9   5  18      169.46      182.16     17.48 o 
  -8   5  18      116.92      150.52     15.23 o 
  -7   5  18       69.96      101.19     12.96 o 
  -6   5  18      138.31      201.72     21.87 o 
  -5   5  18        3.86        8.99     11.34 o 
  -4   5  18      151.74      138.59     18.55 o 
  -3   5  18      141.06      122.43     18.41 o 
  -2   5  18        0.18        7.21      9.58 o 
  -1   5  18       16.42       32.62     11.68 o 
   0   5  18        3.52        6.57      8.69 o 
   1   5  18        2.96        8.45      8.06 o 
  -6   6  18       12.20        7.88      8.43 o 
  -5   6  18       11.23       29.58     11.17 o 
  -4   6  18       33.95       30.42      9.74 o 
  -3   6  18        0.59       11.99      7.71 o 
 -12   1  19       12.11       23.56      8.04 o 
 -11   1  19        2.64       -5.49      5.99 o 
 -10   1  19      220.51      243.75     17.24 o 
  -9   1  19      635.17      650.06     23.59 o 
  -8   1  19       67.37       67.43     11.13 o 
  -7   1  19       21.14       19.82      7.47 o 
  -6   1  19      218.78      202.85     19.74 o 
  -5   1  19       55.50       40.54     12.49 o 
  -4   1  19      191.03      159.36     41.39 o 
  -3   1  19      950.07      948.34     40.70 o 
  -2   1  19      463.94      532.71     25.34 o 
  -1   1  19       36.37       38.98      9.47 o 
   0   1  19       60.21       73.08     10.71 o 
   1   1  19       55.63       43.65      9.59 o 
   2   1  19       23.12       19.23      8.85 o 
   3   1  19        0.68        0.63      7.40 o 
 -12   2  19       37.42       42.42     10.75 o 
 -11   2  19       26.05       24.02      8.57 o 
 -10   2  19       52.91       60.41     10.41 o 
  -9   2  19        0.62        9.05      6.17 o 
  -8   2  19       21.83       40.32      9.57 o 
  -7   2  19        0.00        1.31      7.33 o 
  -6   2  19       48.11       59.43     10.86 o 
  -5   2  19       37.80       58.83     12.90 o 
  -4   2  19      111.27      107.18     16.91 o 
  -3   2  19        0.03       -1.58      7.08 o 
  -2   2  19      241.60      282.26     20.85 o 
  -1   2  19      111.22      103.66     14.71 o 
   0   2  19       10.59        3.38      6.80 o 
   1   2  19       14.20       24.79      8.49 o 
   2   2  19       68.32       92.59     12.22 o 
   3   2  19        0.04       12.82      8.55 o 
 -11   3  19        5.05       24.38      9.81 o 
 -10   3  19       60.22       73.84     10.20 o 
  -9   3  19       28.43       41.77      8.49 o 
  -8   3  19        7.68        7.27      6.04 o 
  -7   3  19       39.44       45.28      8.92 o 
  -6   3  19        0.04       -9.08      6.40 o 
  -5   3  19       29.49       45.39     13.14 o 
  -4   3  19        1.81        0.45     13.74 o 
  -3   3  19       29.79       22.87     13.39 o 
  -2   3  19       76.64       83.25     12.34 o 
  -1   3  19      105.41       80.36     12.69 o 
   0   3  19        0.56       11.83      7.04 o 
   1   3  19        0.90        4.42      7.53 o 
   2   3  19       42.07       41.64     13.03 o 
 -10   4  19       76.18      122.36     15.38 o 
  -9   4  19        8.76        3.52      8.08 o 
  -8   4  19        0.05       -1.68      8.99 o 
  -7   4  19       46.38       70.97     19.25 o 
  -6   4  19       45.98       74.15     13.70 o 
  -5   4  19      154.15      187.80     65.33 o 
  -4   4  19       36.60       40.49      9.19 o 
  -3   4  19       59.56       70.37     11.22 o 
  -2   4  19        8.40        3.10      7.46 o 
  -1   4  19        0.04       15.82      8.30 o 
   0   4  19       10.84        4.04      8.18 o 
   1   4  19        1.83       15.78      8.40 o 
  -7   5  19      125.20      175.16     24.54 o 
  -6   5  19      316.15      340.59     28.89 o 
  -5   5  19        1.46       42.03     15.40 o 
  -4   5  19       97.11      117.43     43.54 o 
  -3   5  19       17.48       18.17     10.00 o 
  -2   5  19       30.37       33.94     12.61 o 
 -11   0  20        3.35       12.09     11.67 o 
 -10   0  20      605.32      647.93     35.58 o 
  -9   0  20     1494.39     1505.47     50.96 o 
  -8   0  20        0.24       -0.70      9.95 o 
  -7   0  20       20.03        8.76     14.69 o 
  -6   0  20      567.82      653.40     54.53 o 
  -5   0  20       41.16       35.03     17.66 o 
  -4   0  20        0.00        5.93     15.61 o 
  -3   0  20       70.32       67.66     20.77 o 
  -2   0  20      114.89      116.75     27.62 o 
  -1   0  20        8.70      -13.35      8.90 o 
   0   0  20        0.34        6.72     10.85 o 
   1   0  20       57.92       43.90     17.30 o 
   2   0  20      232.27      365.89     42.13 o 
 -11   1  20       27.07       24.18      8.65 o 
 -10   1  20       28.37       60.25     14.02 o 
  -9   1  20      754.15      711.35     25.44 o 
  -8   1  20        6.22       10.57      7.33 o 
  -7   1  20       24.55       30.90      9.71 o 
  -6   1  20       39.99       69.35     19.35 o 
  -5   1  20      363.36      298.78     28.08 o 
  -4   1  20       69.20       79.92     16.86 o 
  -3   1  20       50.86       64.36     14.86 o 
  -2   1  20       37.87       59.34     11.43 o 
  -1   1  20      333.24      336.65     20.12 o 
   0   1  20      348.77      394.78     22.14 o 
   1   1  20       15.63       36.50      9.22 o 
   2   1  20       48.82       73.15     12.32 o 
 -11   2  20        2.26        0.05     10.47 o 
 -10   2  20        0.18       -0.47      9.94 o 
  -9   2  20       51.38       63.44     10.13 o 
  -8   2  20       11.47       12.37      6.98 o 
  -7   2  20       20.15       18.86     21.21 o 
  -6   2  20       14.77       -2.37      8.89 o 
  -5   2  20       10.60       10.81     11.19 o 
  -4   2  20       12.97       19.06     11.11 o 
  -3   2  20       16.16       15.27     10.06 o 
  -2   2  20       61.18       66.37     11.96 o 
  -1   2  20       44.99       43.33     10.50 o 
   0   2  20       25.76       44.84     11.01 o 
   1   2  20      119.16      107.49     13.83 o 
 -10   3  20        1.55       10.76      8.59 o 
  -9   3  20        0.43        3.88      6.30 o 
  -8   3  20        5.20        8.93      6.70 o 
  -7   3  20       28.77       66.02     14.05 o 
  -6   3  20       36.13       71.19     14.74 o 
  -5   3  20       18.46       25.60     18.47 o 
  -4   3  20       32.01       57.63     14.48 o 
  -3   3  20        5.73       -2.28      9.41 o 
  -2   3  20       98.84      100.35     16.33 o 
  -1   3  20       33.03       42.15     10.37 o 
   0   3  20       43.30       46.25     11.35 o 
  -8   4  20       25.89       18.18     14.20 o 
  -7   4  20       24.04       32.03     11.03 o 
  -6   4  20      106.13      111.38     24.65 o 
  -5   4  20        7.07       31.76     11.44 o 
  -4   4  20        0.79       -2.90      9.78 o 
  -3   4  20        3.81        3.18      8.40 o 
  -2   4  20        5.24        9.18      8.78 o 
 -10   1  21        0.27        9.53      8.90 o 
  -9   1  21      139.63      115.97     13.29 o 
  -8   1  21        5.69       -1.80      7.91 o 
  -7   1  21       70.18      104.35     18.82 o 
  -6   1  21       97.83      135.92     21.36 o 
  -5   1  21       28.49       17.10     12.39 o 
  -4   1  21       93.32      125.83     26.10 o 
  -3   1  21       31.54       30.80     11.93 o 
  -2   1  21      448.77      463.00     35.23 o 
  -1   1  21      470.53      568.36     30.09 o 
   0   1  21       37.74       37.73     14.08 o 
  -9   2  21       10.84       12.29      7.10 o 
  -8   2  21       13.99       22.87      9.82 o 
  -7   2  21       27.94       39.27     14.20 o 
  -6   2  21      101.81       77.99     16.85 o 
  -5   2  21       12.66       17.18     11.05 o 
  -4   2  21        0.21       12.19     10.30 o 
  -3   2  21        1.83       17.21     10.83 o 
  -2   2  21        1.94        3.29      8.58 o 
  -1   2  21      150.08      169.07     18.33 o 
  -8   3  21       66.90       95.65     19.64 o 
  -7   3  21       13.22       47.82     13.51 o 
  -6   3  21       62.10       84.33     16.84 o 
  -5   3  21       36.49       66.14     15.08 o 
  -4   3  21        1.40       21.31     13.38 o 
  -3   3  21        1.82       24.18     12.16 o 
  -2   3  21        5.27       -9.68      7.81 o 
  -8   0  22       12.41       36.16     22.39 o 
  -7   0  22       33.52       44.21     22.88 o 
  -6   0  22       14.49       -6.29     17.09 o 
  -5   0  22      169.87      145.57     33.69 o 
  -4   0  22      321.48      306.89     44.14 o 
  -3   0  22        2.51        0.49     19.21 o 
  -2   0  22      200.56      172.55     36.30 o 
  -8   1  22      136.06      122.97     24.72 o 
  -7   1  22        4.19       17.15     14.48 o 
  -6   1  22       35.33       46.79     16.75 o 
  -5   1  22        0.03       17.69     16.10 o 
  -4   1  22      214.40      245.45     27.94 o 
  -3   1  22      356.88      321.16     65.76 o 
  -6   2  22       15.87       17.30     12.25 o 
  -5   2  22       30.13       30.32     21.65 o 
  -4   2  22       56.30       56.38     19.14 o 
                                                 
